# Supplementary material for: Combination of esomeprazole and pirfenidone enhances antifibrotic efficacy in vitro and in a mouse model of TGFβ-induced lung fibrosis
Source: Sci Rep. 2022 Nov 30;12:20668. doi: 10.1038/s41598-022-24985-x (PMC9712660; doi:10.1038/s41598-022-24985-x)
Supplement: Supplementary file 1 — Supplementary Information. [file 41598_2022_24985_MOESM1_ESM.xlsx]

## Sheet: A549 Top 5%
Esomeprazole DN	Esomeprazole UP	Pirfenidone DN	Pirfenidone UP							28 common elements in "Esomep DN" and "Pirfenidone DN":	35 common elements in "Esomep UP" and "Pirfenidone UP":	38 common elements in "Esomep UP" and "Pirfenidone DN":	45 common elements in "Esomep DN" and "Pirfenidone UP":			>Esomeprazole DN
PPP2R5E	CHMP2B	MTERF3	CHMP2B							PPP2R5E	CHMP2B	MTERF3	SNRNP25			PPP2R5E
TP53I11	NOC3L	LHPP	NOC3L							TP53I11	NOC3L	LHPP	UBE2I			TP53I11
ISLR	CRLF3	MEF2D	CRLF3							ISLR	CRLF3	MEF2D	TBCD			ISLR
NCAPD2	LRP4	PLEKHM2	LRP4							NCAPD2	LRP4	PLEKHM2	MFN1			NCAPD2
KCNAB2	MAN1B1	KRT5	MAN1B1							KCNAB2	MAN1B1	KRT5	LAP3			KCNAB2
RND3	TIGAR	CNIH4	TIGAR							RND3	TIGAR	CNIH4	PRDX6			RND3
CREB1	OXTR	PLA2G4C	OXTR							CREB1	OXTR	PLA2G4C	POLR3K			CREB1
PLEKHG3	ST3GAL5	UBE2G1	ST3GAL5							PLEKHG3	ST3GAL5	UBE2G1	NDUFB11			PLEKHG3
GLI3	DDOST	EXTL3	DDOST							GLI3	DDOST	EXTL3	NR2C1			GLI3
GON4L	NDUFS3	PXN	NDUFS3							GON4L	NDUFS3	PXN	SLC31A1			GON4L
ASPH	LSM7	CTAGE9	LSM7							ASPH	LSM7	CTAGE9	COPZ2			ASPH
RSF1	ATF5	CHGA	ATF5							RSF1	ATF5	CHGA	ATOX1			RSF1
NLK	OXSM	PLAGL2	OXSM							NLK	OXSM	PLAGL2	WDFY3			NLK
ZFYVE26	GLB1	AMPD3	GLB1							ZFYVE26	GLB1	AMPD3	MED7			ZFYVE26
CCL4	SFXN1	KIF1A	SFXN1							CCL4	SFXN1	KIF1A	AAMP			CCL4
UBE2W	CCT4	MYO1E	CCT4							UBE2W	CCT4	MYO1E	IRF5			UBE2W
FAM69A	PARP4	DYRK1B	PARP4							FAM69A	PARP4	DYRK1B	ZIC1			FAM69A
ISOC1	DDHD2	KRT6B	DDHD2							ISOC1	DDHD2	KRT6B	SRPK2			ISOC1
SRD5A1	CCT6B	RABGAP1	CCT6B							SRD5A1	CCT6B	RABGAP1	NUDT11			SRD5A1
ARAP1	GLTP	ACTR10	GLTP							ARAP1	GLTP	ACTR10	PSMG1			ARAP1
ARMC1	ERP29	TMEM183A	ERP29							ARMC1	ERP29	TMEM183A	SNX19			ARMC1
WASL	MT2A	ELAVL3	MT2A							WASL	MT2A	ELAVL3	VCAN			WASL
STYXL1	TBC1D5	CELSR3	TBC1D5							STYXL1	TBC1D5	CELSR3	P3H3			STYXL1
FAM212B	GATA4	CERS2	GATA4							FAM212B	GATA4	CERS2	ITK			FAM212B
ACVR2A	AKIRIN1	BIK	AKIRIN1							ACVR2A	AKIRIN1	BIK	ATM			ACVR2A
LUM	TCTN1	TPM4	TCTN1							LUM	TCTN1	TPM4	SELL			LUM
SUGP1	PLEKHJ1	KIDINS220	PLEKHJ1							SUGP1	PLEKHJ1	KIDINS220	UTP3			SUGP1
RAB15	C11orf49	KRT14	C11orf49							RAB15	C11orf49	KRT14	COPS8			RAB15
SNRNP25	KIAA0100	UGT8	KIAA0100								KIAA0100	UGT8	PLOD2			SNRNP25
UBE2I	F2RL1	CCDC134	F2RL1								F2RL1	CCDC134	SULT1A1			UBE2I
TBCD	AKAP12	CHP2	AKAP12								AKAP12	CHP2	FIBP			TBCD
MFN1	DIRAS3	PMEPA1	DIRAS3								DIRAS3	PMEPA1	UHRF1BP1L			MFN1
LAP3	CD320	LAMC2	CD320								CD320	LAMC2	FGFR1OP			LAP3
PRDX6	VEZF1	EHMT1	VEZF1								VEZF1	EHMT1	CRISPLD2			PRDX6
POLR3K	MBNL2	ENSA	MBNL2								MBNL2	ENSA	DTYMK			POLR3K
NDUFB11	MTERF3	FAM3C	SNRNP25									FAM3C	AP2S1			NDUFB11
NR2C1	LHPP	LAMA5	UBE2I									LAMA5	MDFIC			NR2C1
SLC31A1	MEF2D	LIPE	TBCD									LIPE	IL7R			SLC31A1
COPZ2	PLEKHM2	PPP2R5E	MFN1										ZEB2			COPZ2
ATOX1	KRT5	TP53I11	LAP3										TUBD1			ATOX1
WDFY3	CNIH4	ISLR	PRDX6										SFRP1			WDFY3
MED7	PLA2G4C	NCAPD2	POLR3K										KRIT1			MED7
AAMP	UBE2G1	KCNAB2	NDUFB11										BMPR1A			AAMP
IRF5	EXTL3	RND3	NR2C1										DDB1			IRF5
ZIC1	PXN	CREB1	SLC31A1										DHX57			ZIC1
SRPK2	CTAGE9	PLEKHG3	COPZ2													SRPK2
NUDT11	CHGA	GLI3	ATOX1													NUDT11
PSMG1	PLAGL2	GON4L	WDFY3													PSMG1
SNX19	AMPD3	ASPH	MED7													SNX19
VCAN	KIF1A	RSF1	AAMP													VCAN
P3H3	MYO1E	NLK	IRF5													P3H3
ITK	DYRK1B	ZFYVE26	ZIC1													ITK
ATM	KRT6B	CCL4	SRPK2													ATM
SELL	RABGAP1	UBE2W	NUDT11													SELL
UTP3	ACTR10	FAM69A	PSMG1													UTP3
COPS8	TMEM183A	ISOC1	SNX19													COPS8
PLOD2	ELAVL3	SRD5A1	VCAN													PLOD2
SULT1A1	CELSR3	ARAP1	P3H3													SULT1A1
FIBP	CERS2	ARMC1	ITK													FIBP
UHRF1BP1L	BIK	WASL	ATM													UHRF1BP1L
FGFR1OP	TPM4	STYXL1	SELL													FGFR1OP
CRISPLD2	KIDINS220	FAM212B	UTP3													CRISPLD2
DTYMK	KRT14	ACVR2A	COPS8													DTYMK
AP2S1	UGT8	LUM	PLOD2													AP2S1
MDFIC	CCDC134	SUGP1	SULT1A1													MDFIC
IL7R	CHP2	RAB15	FIBP													IL7R
ZEB2	PMEPA1	SENP6	UHRF1BP1L													ZEB2
TUBD1	LAMC2	CHMP4A	FGFR1OP													TUBD1
SFRP1	EHMT1	FKBP1A	CRISPLD2													SFRP1
KRIT1	ENSA	STX1A	DTYMK													KRIT1
BMPR1A	FAM3C	RNF167	AP2S1													BMPR1A
DDB1	LAMA5	FKBP4	MDFIC													DDB1
DHX57	LIPE	PIN1	IL7R													DHX57
STUB1	CNOT4	PFN1	ZEB2													STUB1
PAPSS2	TRIM2	ADM	TUBD1													PAPSS2
PIK3C3	MCL1	TPD52	SFRP1													PIK3C3
MTFR1	WWP2	NFATC3	KRIT1													MTFR1
TSR3	CR2	UBE3C	BMPR1A													TSR3
RHOT2	CA2	NUDCD3	DDB1													RHOT2
TMEM97	GAS2L1	CELSR1	DHX57													TMEM97
CCS	CDC42EP2	FABP3	USP11													CCS
TSC2	HMOX2	VAT1	TRIP12													TSC2
NT5DC2	SLC35G2	XRCC1	FADS1													NT5DC2
MRPL28	TNPO2	LYPD3	NCL													MRPL28
PSRC1	ST8SIA5	PGBD5	RECQL													PSRC1
SPSB3	NAALADL1	ABCF1	NMT2													SPSB3
ADGRA3	ACSL6	LRRC8B	EHHADH													ADGRA3
IDH1	PACRG	CPA3	PSMC3IP													IDH1
PDCD6	MKS1	MEST	GSTP1													PDCD6
GNAL	SCG3	CEBPB	ARL6IP1													GNAL
LUC7L	CCDC68	KRT17	LINS1													LUC7L
CCNT2	PPT1	TNFSF12	NOTCH2NL													CCNT2
TMEM109	ARF4	CLIC4	REST													TMEM109
HAT1	SERPINB8	COL4A5	ALDH1L1													HAT1
IRS1	KBTBD4	PEX7	TRIM66													IRS1
MRPS34	TRPM4	STAU2	FECH													MRPS34
PROCR	PROX1	TCEA2	KIN													PROCR
LSS	WFDC2	ITGB1	ATP5A1													LSS
PIEZO2	F3	KCNS3	TCEAL4													PIEZO2
TM7SF2	HP	CLEC2B	GSTT2													TM7SF2
TPM2	PIP5K1A	CAMK2A	CD4													TPM2
DBI	GABARAPL2	MAP7	ARHGAP6													DBI
PRPF6	AKR1C3	SHANK2	RPS3													PRPF6
DROSHA	TRIM9	DNTTIP2	WDYHV1													DROSHA
ACO1	SREK1	FYN	NAP1L3													ACO1
ARHGEF10L	NCAPH	ALOX5AP	UNKL													ARHGEF10L
CERS6	PUS7	YBX3	DAPK1													CERS6
UBXN2B	MRPS22	FANCE	NUP54													UBXN2B
VAMP5	PDSS2	NENF	PHYH													VAMP5
SLC11A2	CLIP4	ADARB1	PIPOX													SLC11A2
USP46	E2F8	PAMR1	DZIP1													USP46
MSRB1	HLA-DOB	FIG4	MAPK13													MSRB1
FARP1	ZNF134	SLC7A5	SRP72													FARP1
SLC39A6	CHAD	PPP1R15A	GYG2													SLC39A6
SQSTM1	LDB3	MAPRE2	TARBP2													SQSTM1
SMUG1	ZBBX	SULT4A1	SPARC													SMUG1
COL4A1	MYCBP	SCN2B	MST1													COL4A1
PDZRN3	FXR1	CD83	ACTR6													PDZRN3
POLD2	EPCAM	TRAPPC10	CEBPZ													POLD2
KMT2A	CHGB	CELF3	SNX17													KMT2A
SLC38A10	ID1	MAP2K7	PRPF18													SLC38A10
EDNRA	SMURF1	CDKN2B	PLCB3													EDNRA
CROCCP2	MT1F	EPN2	PDE10A													CROCCP2
ANKRD17	CFAP20	BID	SEMA6A													ANKRD17
IRAK3	NANS	PERP	SPAST													IRAK3
EIF4EBP2	ZCCHC8	MFGE8	POLR2E													EIF4EBP2
SLC4A2	FJX1	C1orf115	PLSCR3													SLC4A2
ATP5J	PCBP3	SREBF2	MTHFD2													ATP5J
VTI1B	HLA-DRB1	DNAJC6	S100A12													VTI1B
SLC25A1	INSL3	AHNAK2	RUFY3													SLC25A1
ZBED1	USP20	KRT6A	CCL19													ZBED1
PKD2	SAFB	TACSTD2	DHTKD1													PKD2
LDHB	ZHX2	FMOD	MPHOSPH9													LDHB
FES	BUD31	NCDN	EDEM1													FES
POLI	ABI1	APBB2	RPL13A													POLI
H6PD	ISCA1	MARK1	C5orf28													H6PD
RALB	DBP	RRNAD1	CREBZF													RALB
BCS1L	TUBB2B	SV2B	ANXA6													BCS1L
FN3KRP	DTL	CST7	EEF1B2													FN3KRP
SSRP1	PODXL2	SYP	EFEMP2													SSRP1
SLC2A4RG	RNFT2	GUCY1B3	POLR3G													SLC2A4RG
KCND3	IL27RA	IDS	RPL36AL													KCND3
CD99	PDE8B	TTC9	THOC5													CD99
MPP1	TOM1L2	SIT1	RPL13													MPP1
PRKCB	TRABD	FAM110B	ELOVL6													PRKCB
TRPM2	TNKS	PTPN22	TUBGCP2													TRPM2
ZNF133	TMEM94	KHDRBS3	MGAT2													ZNF133
ZMYM1	SLC29A2	KLF5	UBA7													ZMYM1
THAP7	RRAD	ATF7IP	SLC35E3													THAP7
HDLBP	DSG3	KIAA0319	P3H1													HDLBP
R3HDM1	PDHB	CAMSAP1	HDDC2													R3HDM1
NCKAP1	PPP6R1	MAP3K9	PTPN2													NCKAP1
URGCP	SWAP70	JAG1	PDSS1													URGCP
PRKAG2	NIPA2	SGK1	CDK6													PRKAG2
SLC16A6	MBOAT2	ROBO4	PAF1													SLC16A6
H2AFZ	XAB2	HS3ST2	GNPTAB													H2AFZ
LCP2	ASAP1	CRYM	C1orf123													LCP2
AUTS2	SLIT3	PEX1	SCML1													AUTS2
DMXL2	FAM163A	RCAN2	DICER1													DMXL2
PUS3	RNF14	PIP5K1C	TEAD4													PUS3
TELO2	KCNQ1	MREG	AP2M1													TELO2
CLCN7	MRPL18	GABRB3	PIGF													CLCN7
CUL7	CARHSP1	PPL	FANCI													CUL7
AGER	FRMD4B	CNTNAP2	TTC31													AGER
DYNC2H1	GOLGA2P5	MYO1D	ERLIN2													DYNC2H1
PKD1	BZW2	OTUB2	GCC2													PKD1
DNAJB14	PKN1	EGOT	ECHS1													DNAJB14
COL5A2	CAV1	SYT13	EIF4A1													COL5A2
GAS1	CAV2	PAPSS1	MFAP3													GAS1
CXXC1	NUBP1	DSP	MEPCE													CXXC1
RB1CC1	DOLK	CST6	PGD													RB1CC1
HDAC3	VAPA	SPATA2	HUS1													HDAC3
ARRB1	PLPP2	PDGFRB	ANXA10													ARRB1
RALBP1	CASP8	IGF2R	REV1													RALBP1
CRTC3	DUSP7	PHIP	NHP2													CRTC3
TBC1D10B	MARCH5	CLSTN3	TFDP1													TBC1D10B
B4GALT6	KIAA1324	ZNF646	KIF1BP													B4GALT6
E4F1	LMO1	PLD1	TGIF1													E4F1
SEPT11	CENPBD1P1	RAB3GAP2	CDV3													SEPT11
QPCT	SERPINE1	MAPK9	RPL35A													QPCT
FAM134A	NDST1	GNG4	RPS14													FAM134A
KIF22	COG5	HPGDS	SRM													KIF22
GFER	DACH1	HIST1H2BD	MTMR2													GFER
GAMT	ERP44	MYO1B	CFP													GAMT
CCDC15	FCGRT	RANBP10	CHP1													CCDC15
DSC2	SCARA3	GGA3	DALRD3													DSC2
GRINA	CDKN1C	ADA	PPM1G													GRINA
GPS1	TTC12	SCYL2	F2R													GPS1
DHDDS	IFT22	CFB	PIM2													DHDDS
DCP2	SMNDC1	P2RY14	POLR3D													DCP2
EIF3L	ARHGEF1	COL4A6	PCNX4													EIF3L
MEA1	PUM3	ZC3H12A	DAG1													MEA1
C12orf49	PCSK6	APTX	SCAF11													C12orf49
PEX6	DAP3	COX7A1	CCNG1													PEX6
DACT1	SLC39A14	GPNMB	CRY1													DACT1
EPHB6	EXOSC5	SEC14L5	RPS27A													EPHB6
DDAH1	PNPO	RAB5B	CACNA2D3													DDAH1
MYH10	PLEK2	MYOC	FER													MYH10
POMP	ASPSCR1	MTRR	SACS													POMP
TTF2	PER3	RAB38	CCR7													TTF2
DKFZP586I1420	TRMT61B	DIAPH2	PRRG1													DKFZP586I1420
ERO1A	FGF9	HLA-DQA1	SEC24A													ERO1A
SOX4	ORAI2	ENG	MAGEF1													SOX4
TUBB6	HSPH1	GDI1	MOCS2													TUBB6
HBS1L	UPF1	S100A14	COPS7A													HBS1L
CHAF1A	ASXL1	ADCK2	RP2													CHAF1A
ABCA7	E2F5	RABEP1	NACC2													ABCA7
EXPH5	NKX2-2	LRIG1	NXPE3													EXPH5
TRPV2	HSPA1L	HRH1	NBAS													TRPV2
GM2A	LYVE1	ZCCHC6	RBM19													GM2A
HAGH	LAMC1	NCR3	IBTK													HAGH
OLFML3	VARS	SLC34A2	QKI													OLFML3
IFFO1	KLF9	KIF21B	GAR1													IFFO1
PRPSAP1	CSTA	KCTD17	COX11													PRPSAP1
SIPA1	ITGA10	ADGRG1	PQBP1													SIPA1
FYB	NSL1	SHROOM2	SLC27A5													FYB
SEPT10	ETV4	XCL1	SEC61G													SEPT10
WDR6	UBL5	ESR2	TSEN2													WDR6
APPL1	APPL2	INSM1	LTA4H													APPL1
BHLHE40	CAPRIN2	PTPN7	RAB31													BHLHE40
ADCY9	TPPP3	KCNJ4	MTR													ADCY9
FANCL	CNTNAP1	FPR3	NUP43													FANCL
ATXN7	TNFRSF10C	FDPS	CEP152													ATXN7
ALKBH1	UNC93A	SFRP4	CCR2													ALKBH1
ZNF200	NEIL1	PSG2	CLDN15													ZNF200
RBM10	DRAP1	RGCC	TRPC1													RBM10
WBP2	AGA	CTF1	STX2													WBP2
UBR2	SLC12A2	MTO1	COASY													UBR2
NPRL3	ADSS	KIAA0930	USP13													NPRL3
GPX4	BSDC1	RASGRP3	TFPI													GPX4
PPP1R7	MAP1B	TPST2	ATAD2B													PPP1R7
PRSS8	HLA-A	PIAS3	UQCR10													PRSS8
PMM1	VPS35	ITPKC	PSAP													PMM1
FAXDC2	FAM134B	CCL13	LMNB1													FAXDC2
PLEKHO2	PARP12	POLD4	OAZ1													PLEKHO2
LILRB4	RAB8B	TESK2	C19orf24													LILRB4
DOCK2	EMC6	DMPK	HDAC6													DOCK2
NOTCH3	NIPAL3	MSH3	P3H4													NOTCH3
GGCT	PYGO1	TSPAN15	SGPL1													GGCT
DSCC1	TMEM59L	PCSK2	HELLS													DSCC1
AMPH	KXD1	FLAD1	NUDT6													AMPH
WISP1	QSOX1	DOCK3	PSMD11													WISP1
CYP46A1	SNW1	ATP1A3	RPSA													CYP46A1
IMPA2	ARPC1B	EPB41L1	POLDIP2													IMPA2
CCNI	SEC14L1	TRAF5	MAPK1IP1L													CCNI
PCID2	RARA	BMPR2	KDELR3													PCID2
CSNK2B	CSNK1D	TFAP2C	AASDHPPT													CSNK2B
DDX18	TRIM68	KCNJ3	RPS3A													DDX18
PNRC1	HSF1	OSBPL10	TIMM17B													PNRC1
HMGXB4	TUBA4B	ZC3H15	CREG1													HMGXB4
RSAD1	GPRC5C	SRCAP	SREK1IP1													RSAD1
NOL9	RLF	MFSD7	HADH													NOL9
LIMS2	PPP1R8	PRELP	PEBP1													LIMS2
NOC2L	MUL1	NFASC	NUCKS1													NOC2L
LPIN1	FHL3	YWHAH	DBN1													LPIN1
NME4	C9orf116	GLO1	CDC23													NME4
CEP131	PCNX2	TRAPPC6A	GPX7													CEP131
ABCF3	PTPRH	HPCA	YIPF5													ABCF3
ARAF	HR	C11orf80	CX3CR1													ARAF
PCOLCE	MSL3	PVRL2	MGAT1													PCOLCE
IFNAR2	BRINP2	SH3BP1	RPL41													IFNAR2
RAB11FIP3	LRFN3	TMPRSS4	KCNE4													RAB11FIP3
SS18L1	ITGA3	KCNK3	UNC119B													SS18L1
RIF1	SERPINB5	CNTN2	CSF1R													RIF1
NOTCH1	GPR107	MARS	OPA3													NOTCH1
ABCB6	PDZD8	ZBED4	ICAM3													ABCB6
BAZ2B	TACC1	BCL11A	POLG2													BAZ2B
NBPF10	SH3GLB2	MAST3	SAR1B													NBPF10
PRMT2	PYROXD1	MFSD6	FAM208B													PRMT2
RGS12	ARNTL2	KIF3C	ERAP2													RGS12
NAGA	BAK1	B3GNT3	MCFD2													NAGA
RHOBTB3	CD74	NCSTN	TMF1													RHOBTB3
CTIF	ZNF669	KCNJ2	PFAS													CTIF
TRIO	TCFL5	PLEK	MRPL46													TRIO
EXOC3	RTN2	TDP2	HNRNPA1													EXOC3
ARHGAP10	PPP5C	TRIB3	RASSF4													ARHGAP10
SOWAHC	FAIM2	HTRA1	GNAI1													SOWAHC
PTGIR	MYO5C	C16orf58	POLR2I													PTGIR
ICE1	CAAP1	HPGD	ZNF131													ICE1
CCNA2	APH1B	GABRA2	CAD													CCNA2
ARL5A	CRELD1	ATP6V1E1	MLX													ARL5A
HEMK1	CXXC4	NPTX1	TAF2													HEMK1
C2CD2L	DPH2	GABRG2	GTPBP4													C2CD2L
ACOX3	NAP1L4	SLC2A1	STRADA													ACOX3
BAG6	DCAF11	MTMR1	SIDT2													BAG6
UBXN4	ELF1	ACOT13	HNRNPDL													UBXN4
LGR4	DNAJC2	RNASE1	SLC35A2													LGR4
NF1	DLST	DOCK9	ZNF432													NF1
UPK1A	TSSC4	KDR	TBCCD1													UPK1A
PIK3R3	TRIT1	HAND2	RNF11													PIK3R3
POLR3B	PIGR	ELMO3	LILRA3													POLR3B
MPG	NRG1	PHKB	HS3ST3A1													MPG
HUWE1	GPR135	SPRR1B	ACAA1													HUWE1
LAMP3	MICAL3	CEACAM1	TUBG1													LAMP3
L2HGDH	ZNF140	KIAA0040	AATF													L2HGDH
USO1	CCNT1	CHST1	FZD2													USO1
PSMB4	PDIA3	TTC13	TSEN34													PSMB4
CHAF1B	SBF1	TTLL7	LANCL2													CHAF1B
TEFM	MIR22HG	REPS2	PRKCSH													TEFM
MN1	UBTD1	MYCBP2	SMARCA1													MN1
BMP5	SNX6	TBKBP1	GEMIN6													BMP5
TBC1D16	SFPQ	ARHGAP44	KCNJ16													TBC1D16
PHKA1	ABCC1	HSPA9	RPL27A													PHKA1
USP9X	CHKA	TMEM62	SERP1													USP9X
DPAGT1	ABCB1	IRF6	RPS2													DPAGT1
USP15	LRRC20	FCGR2B	SIL1													USP15
POLD3	CDK20	ACTN1	PSMD4													POLD3
DHRS1	RAP1B	COL15A1	RTCB													DHRS1
DCPS	RAB5A	CSF1	DOK1													DCPS
RAB26	GYG1	TPPP	WAC													RAB26
BACH1	TIMM17A	PAM	ATP6V0E2													BACH1
STAM2	TMC5	DYNC1I1	MRPS10													STAM2
MOXD1	NECAP2	SPARCL1	TNFRSF10B													MOXD1
SLC25A17	ELAVL4	HDAC7	WDR43													SLC25A17
FAM172A	CALR	RUSC1	ZNF267													FAM172A
MYO1F	LAMTOR5	SGMS1	RPP38													MYO1F
POLR1C	TRIP4	KIF5A	MARCKSL1													POLR1C
KDELR2	RHBDD3	SH2D2A	PNISR													KDELR2
GAS7	SNRPG	ST14	GNL3													GAS7
MAN2C1	DUSP5	NMT1	FAM35A													MAN2C1
GLRB	ASCC1	RAPGEF5	NPDC1													GLRB
SETD4	RHOBTB2	OSR2	RBM3													SETD4
PAPD7	PARP2	OLFML2A	RNF6													PAPD7
NCOA1	BCL10	ATF3	NAP1L1													NCOA1
OPA1	DUSP8	USP5	MINA													OPA1
GLA	ANXA3	CACNA2D1	ST8SIA1													GLA
GDPD3	DDA1	NEO1	NHLRC2													GDPD3
ARPP21	GPN2	PLIN2	GOLT1B													ARPP21
ITGA5	PDE9A	CXCR6	SEC11A													ITGA5
VEGFB	HDAC1	SMAD7	HSPA13													VEGFB
RPL7	TSC22D2	GSTM4	SNRPD1													RPL7
GTF3C1	FLNB	ANK3	TF													GTF3C1
CBLN1	CD72	RMDN3	MAL													CBLN1
ETAA1	IKBKE	EFHD1	CPVL													ETAA1
BTK	FAM32A	SEMA4F	FAM168A													BTK
SNX2	ZFP36L1	CYB5R2	CIRBP													SNX2
KIAA0513	SMARCE1	RASL12	DMTF1													KIAA0513
IL2RB	CKLF	PARVA	SETD2													IL2RB
UBE2V2	ARC	TRIM62	GNAI2													UBE2V2
WDR46	LLGL2	CNNM4	RPL32													WDR46
RBBP6	ENPP2	UBE2Q1	RCN1													RBBP6
UXS1	SZRD1	RAI14	LOC730101													UXS1
ALDH6A1	PTPRB	IGFBP2	GLT8D1													ALDH6A1
PTH1R	TP63	ENPP4	TOPBP1													PTH1R
TNS1	TOR3A	CYB5R4	HADHB													TNS1
DHX29	C9orf40	PTPRO	SOD1													DHX29
NCOA3	HBEGF	IL1RAPL1	DNAJC4													NCOA3
PALLD	GFRA2	CD22	CYCS													PALLD
ITGAV	FZR1	GSE1	GREB1													ITGAV
NOTCH2	DENND6B	MED20	LIMD1													NOTCH2
SLC6A15	ANKRD2	CEBPD	SLC7A6													SLC6A15
CLCC1	SMURF2	RAPGEF4	KATNA1													CLCC1
NELFE	SSNA1	ARSF	KDELC1													NELFE
APOLD1	SEL1L3	SNPH	PLK1													APOLD1
ITGAX	MOG	NR2E1	CST3													ITGAX
UBA5	HOXD10	ITPKA	GSS													UBA5
APPBP2	AGL	PSTPIP2	HADHA													APPBP2
SEMA3C	PPP1CB	EFNB2	SLC16A4													SEMA3C
CCL20	TCF3	EPB41L4B	PDCD11													CCL20
NR2F1	QARS	EPS15L1	IL15													NR2F1
SLC25A6	PFDN2	PHACTR1	MYD88													SLC25A6
PPFIBP2	GAL3ST1	FHOD3	TP53I3													PPFIBP2
VANGL1	PPP1R2	EDA	RETSAT													VANGL1
PNPLA3	R3HDM2	EXTL1	CCL21													PNPLA3
AIF1	ZBTB43	UBAP2	AHNAK													AIF1
BHMT2	SERPINB1	PLAA	FKBP10													BHMT2
SLC25A28	CNIH3	SLC27A6	USP1													SLC25A28
TLR2	CCDC88C	ZNF638	ZNF330													TLR2
SC5D	ZNHIT2	THY1	TNPO1													SC5D
EXOC7	STMN2	ART3	GDI2													EXOC7
PAXIP1	MTSS1	AMOTL2	PKMYT1													PAXIP1
LIN37	PRDM10	AP3B2	CDC14B													LIN37
S100PBP	GRB2	OVOL2	AGBL5													S100PBP
TMEM120B	TMEM9B	WISP2	LRRN3													TMEM120B
RBFA	ARSD	IFT122	GHR													RBFA
CADPS2	JUNB	SNX3	MCMBP													CADPS2
ENGASE	NDUFA8	DDX58	MAT2B													ENGASE
ARID3A	TAF1	PDE2A	PBK													ARID3A
ADGRL2	NR1H2	NINJ2	STAT5B													ADGRL2
MIF	GOLGA2	LRP3	ABHD4													MIF
NREP	CARD10	RHBDF1	SLC37A4													NREP
ARHGAP4	LRRC8D	GRHL2	CLCN3													ARHGAP4
CLOCK	COQ10B	TPSB2	ARGLU1													CLOCK
EDNRB	SFMBT1	SYN1	RAB4A													EDNRB
EIF4ENIF1	SEP15	WDR77	TGOLN2													EIF4ENIF1
DECR2	MISP	ASB6	LRP2BP													DECR2
MCM4	NOP2	PPFIA3	GLI2													MCM4
SSH3	TBC1D22A	BIN2	SRRD													SSH3
LILRB3	MAPK11	TPSAB1	DYNC2LI1													LILRB3
KATNBL1	RABGGTA	ZNF365	RFC3													KATNBL1
WDR33	CARS	TUBA4A	BAG2													WDR33
DCUN1D2	PKIA	TMEM70	KCTD9													DCUN1D2
ACO2	C1QL1	KTN1	CYP2E1													ACO2
SAMM50	TCTN3	ACSL5	NUP93													SAMM50
DVL3	LGR5	GOT2	PPP3R1													DVL3
RPS4Y1	DYRK4	DOPEY2	PEX12													RPS4Y1
KMT2B	SLC1A4	STK26	HSF2													KMT2B
PFN2	HSBP1	BSN	SHCBP1													PFN2
UCHL5	ALCAM	ARFGEF2	ATP5C1													UCHL5
C5orf45	SYT1	STS	SNUPN													C5orf45
MCM3AP	MOBP	PPFIBP1	SLC7A11													MCM3AP
CLASP1	GNL2	PRKD2	FOXJ3													CLASP1
FAM179B	DNM2	MAPRE3	BST2													FAM179B
ATP10A	STX10	SGSM2	VOPP1													ATP10A
RPS6KC1	ST6GALNAC4	GTF3C4	CTSZ													RPS6KC1
PCP4	CETP	BBC3	AFG3L2													PCP4
DAAM2	MDH1	CNNM2	TMEM243													DAAM2
METTL22	STK39	FAM234B	LIFR													METTL22
GNA14	NUP188	FXYD3	DDB2													GNA14
ACVR1	KLC2	MAP3K5	CAPNS1													ACVR1
GLMN	NR1D2	C21orf91	TIMP4													GLMN
ZNF24	SERBP1	UBE2L3	NOP16													ZNF24
STX6	MRPL17	CEACAM6	TMEM33													STX6
GOSR1	RRAS2	PDE6D	FGFR4													GOSR1
FOCAD	LPL	RAP1A	CBX3													FOCAD
PALB2	HSPA5	NFYA	MAPKAPK5-AS1													PALB2
DNMT3B	MRPL35	GRM3	SNRPE													DNMT3B
SEC22A	GAP43	GPR37	ENO3													SEC22A
AKT1	ATP5S	UNC13A	GLIPR1													AKT1
CHMP6	IER2	COPS5	MRPL23													CHMP6
XRCC6	PNO1	IL1R1	RPL26L1													XRCC6
SUOX	WDR41	KCNB1	NUBPL													SUOX
FLOT1	MED27	PLEKHA1	HMBS													FLOT1
GLTSCR1L	AOC2	ATP2C2	RPS9													GLTSCR1L
NSUN5P1	FGFR1	RBM8A	LZTFL1													NSUN5P1
MSRB2	ECE1	PSD	HSPA14													MSRB2
NSFL1C	OSMR	TRIP11	RPLP1													NSFL1C
CUL5	FAM110D	KLK1	ZFP30													CUL5
CD3E	CSNK1G2	CD1A	SMARCA4													CD3E
RPRM	NAT10	ARHGAP33	S100A11													RPRM
WFS1	ASIC3	FBXO28	SEPHS1													WFS1
YES1	ATG5	NMNAT2	DCLRE1C													YES1
ZNF217	PDCD4	RNF125	IGFBP3													ZNF217
COL16A1	TMEM41B	RAB25	C11orf24													COL16A1
SULT1A2	TNFRSF12A	HSD17B4	UFM1													SULT1A2
ZC3H13	TNFRSF10D	VWA5A	TMED1													ZC3H13
HIBCH	FPGS	ARID5A	FGF2													HIBCH
NDUFA10	SFN	ZNF750	ARHGEF6													NDUFA10
FTSJ3	GSN	GDAP2	PLAC8													FTSJ3
POLR1D	NUP37	CACNG3	KCTD5													POLR1D
PAXBP1	SLC17A5	TEAD3	IARS2													PAXBP1
AP1AR	NUP98	TNFRSF14	IFIT5													AP1AR
SAP130	IGFBP6	TNFSF9	CEP170													SAP130
ZNF174	KCNN4	MAP3K13	EML4													ZNF174
MBOAT7	ZDHHC24	PRRG4	SATB1													MBOAT7
SP2	YAF2	TMEM53	MLLT11													SP2
CXCL10	PRNP	SPRY1	NUP214													CXCL10
PAX6	NACAD	DPT	ELP5													PAX6
CACNB2	RFK	SLC8A2	BBS10													CACNB2
NDNF	PLLP	CAMKV	GAD1													NDNF
UBE3B	CCDC130	SUMO1	HS3ST1													UBE3B
MCM6	PKP3	ZBTB7B	FBL													MCM6
TTC37	PIGO	YWHAZ	NOLC1													TTC37
NID2	HRK	ANKEF1	SEC23A													NID2
RALGAPA1	IRF9	EXOC2	PTCD3													RALGAPA1
KCNJ8	SYT11	SLCO4A1	CCDC90B													KCNJ8
RAB27B	CLCN4	SCMH1	FAM169A													RAB27B
GZMH	RALGPS1	C11orf63	C2CD2													GZMH
POLH	FSTL3	AAMDC	DPM2													POLH
SNX27	GPBP1L1	EHMT2	PDE3B													SNX27
FOS	CRELD2	SERPINI1	RBM22													FOS
CAPN15	CTNNAL1	ZBTB22	FSD1													CAPN15
NME3	ABLIM1	C2CD3	LMO2													NME3
CDK13	WDR55	HDHD3	SELT													CDK13
HAUS3	SUPV3L1	UVRAG	PLA2G5													HAUS3
DESI1	EMP1	ZNF787	FAM216A													DESI1
CAP2	FABP4	DAB2	HIGD2A													CAP2
ASCC2	ATP1B3	BORCS6	CMTM6													ASCC2
POLE	FAM53C	PDGFRA	CEP112													POLE
AKR7A3	KIAA0355	PPP1R11	LRRC49													AKR7A3
LDOC1	LOC283683	DTX4	MBNL1													LDOC1
RGS7	EML2	CLDN3	SSR3													RGS7
CNOT8	PCSK1N	IFIH1	CHD1													CNOT8
WIPI1	ELL	SIN3B	NEK4													WIPI1
ZDHHC17	SLC35C1	VAC14	MLF1													ZDHHC17
FAM13A	C7orf43	CALCOCO1	ANAPC10													FAM13A
CPSF7	URM1	STARD5	FAM98A													CPSF7
ZCCHC2	MRPL34	CELSR2	PSPH													ZCCHC2
PRLR	PRMT3	CABP1	TKFC													PRLR
P3H2	TOR4A	TRIM24	TBC1D9B													P3H2
NPC1	RFX5	TIE1	PRR7													NPC1
ZNF7	RANBP6	CUL4A	PSME4													ZNF7
POP7	TNS4	SSBP3	SLC25A37													POP7
APOL6	PPP2R5B	APOBR	PFKM													APOL6
CCL5	B4GALT2	KHDRBS2	RNASEH1													CCL5
RHOQ	VRK3	PLEKHA6	IGHMBP2													RHOQ
MTERF4	RBP1	TRIM29	CREB3L1													MTERF4
HLX	SH2B2	PARP8	CDC123													HLX
SLAMF7	WDR82	TERF1	CFH													SLAMF7
ZNF767P	PPP2R4	ARNT2	SEC61A1													ZNF767P
MTM1	GIT1	SVIL	MTPAP													MTM1
WBP1L	ABR	KHSRP	NDUFC1													WBP1L
GFPT2	BTBD1	SOD2	EXOG													GFPT2
RPL22	MEAF6	OCRL	TAB2													RPL22
CCSER2	MVB12B	TINF2	LPIN2													CCSER2
APOL2	EPAS1	TGM2	COMMD4													APOL2
N4BP1	PSMD5	MLXIPL	MAK16													N4BP1
CTNNBIP1	PER2	FUT8	DAZAP1													CTNNBIP1
SOS1	ZNF10	KMO	ZMAT3													SOS1
TMEM158	FAM102A	MCOLN3	RAF1													TMEM158
C16orf59	RIBC2	NTAN1	PRKCA													C16orf59
ALDH2	NOL3	FANCG	MYBPC1													ALDH2
NOVA1	TSG101	NEDD4L	CUL2													NOVA1
TTC3	STK17A	C2	RSRP1													TTC3
MGRN1	ITGA6	NVL	DDX50													MGRN1
SRBD1	BRF1	AGAP1	MAB21L1													SRBD1
FLVCR2	MMD	PLN	SMARCD2													FLVCR2
LILRB1	CCDC53	SPON2	CPPED1													LILRB1
FAM65B	FGFBP1	CYP2J2	TESC													FAM65B
PGAP1	NEDD9	PPP1R13L	TSNAX													PGAP1
INSR	RNGTT	DPF1	SEC13													INSR
RBM15B	COL9A3	STAP1	SRPRB													RBM15B
ACSL1	HLA-B	TMEM159	ATP5G2													ACSL1
MLLT10	PIGT	CYB5A	TRIM5													MLLT10
PSMC5	C9orf16	FOXRED2	FTSJ1													PSMC5
CHD8	MMRN1	RNF5	HFE													CHD8
KYNU	B9D2	S100A8	MSH6													KYNU
ETNPPL	CAB39	CRISP3	EMC8													ETNPPL
COL4A3	MAGOH	NSMCE4A	PAQR3													COL4A3
AEBP1	TRIM8	KCNK5	MRPS35													AEBP1
GABBR1	LBH	ATP5SL	TMEM106B													GABBR1
PDE1C	DNALI1	FAM20B	LRRFIP2													PDE1C
RASL11B	PTPRN2	HOXC13	TMED3													RASL11B
CRYZL1	PCCB	ESM1	PNMA1													CRYZL1
NAA10	RAB21	NXPH4	VPS13C													NAA10
NQO2	PPM1A	CLDND1	SALL1													NQO2
SMAD5	SYNJ2	MAP4K2	KIAA0232													SMAD5
NADK	MAPT	ORC3	AIMP2													NADK
CD68	BCL2L1	IQSEC2	PRMT1													CD68
ZNF175	ACYP2	PRUNE2	ZFPL1													ZNF175
LDB2	LONRF3	DAD1	PUF60													LDB2
MAML1	MKNK2	CHI3L1	ETNK1													MAML1
PITPNB	LPCAT4	PYCARD	G6PC3													PITPNB
NSMAF	ZFHX3	PUM1	ACOT9													NSMAF
ATP6V0A1	ICA1	HECA	SH3TC1													ATP6V0A1
OTUD3	DUSP6	CDC42BPA	ATXN7L3B													OTUD3
NRGN	GCLM	MYH11	ZNF207													NRGN
ITGAL	IFI27	TLN2	FUCA1													ITGAL
STXBP1	ITGB4	AGAP2	APH1A													STXBP1
DCAF8	ATG13	SNED1	CHRNB1													DCAF8
FMR1	ERF	ETHE1	SDF2													FMR1
NUPR1	COL17A1	MMP12	CHCHD2													NUPR1
DCN	DCLRE1A	SAYSD1	BDH2													DCN
CACNB3	TSPAN1	LITAF	CDKN1B													CACNB3
RPL3	HOMER2	KPNA6	RCN2													RPL3
FAM168B	COPB1	CDK5R2	TTLL3													FAM168B
INTS1	ZFAND6	SERTAD3	IRF4													INTS1
PSMD14	CDC42	SPSB1	KPNB1													PSMD14
MZT2A	VGLL4	PLEKHG6	MFAP1													MZT2A
PAAF1	RBM38	DOCK1	MYL6B													PAAF1
ACADSB	CCNE2	CPM	RIC8B													ACADSB
HOXB2	HOXA10	ITGB6	ELK3													HOXB2
STARD8	CBFB	TMEM45A	CDC25A													STARD8
MEIS2	GCNT1	TRIB1	CDH2													MEIS2
DIDO1	DHX40	GZMA	RRP8													DIDO1
SLC24A3	HLA-DRA	ABCD1	LUC7L3													SLC24A3
ERBB2	RASSF2	ZNF180	WIF1													ERBB2
COPS3	CFLAR	MAPK8IP2	PCYOX1													COPS3
TOPORS	RALGDS	PLPP3	SNRPF													TOPORS
ASS1	TXNIP	ESRP2	RAB29													ASS1
EDEM3	PIGB	GPR153	SNX11													EDEM3
HTN3	LAMA3	KCNN3	MLH3													HTN3
TIA1	GFOD1	ITPKB	CLPB													TIA1
LPCAT1	TGFBR2	MXRA5	NAV3													LPCAT1
DRG1		TAF5L	MXD4													DRG1
DVL1		INTS8	UBE2E1													DVL1
FAM50A		SIRT2	AEN													FAM50A
ISG20L2		PTPRN	PRDX3													ISG20L2
STAG2			APRT													STAG2
SIK3			BBIP1													SIK3
OARD1			NET1													OARD1
PGS1			B9D1													PGS1
ZNF12			DENND5B													ZNF12
TBX3			R3HDM4													TBX3
PPP4R3A			SPATA6													PPP4R3A
CYBB			SPA17													CYBB
FRMD4A			HIP1R													FRMD4A
CD7			PDGFA													CD7
PTGDR			PLIN3													PTGDR
CXorf57			IL6ST													CXorf57
IKZF2			RNPS1													IKZF2
TXNRD3			FKBP14													TXNRD3
			RPS6KA3													>Esomeprazole UP
			MRPS11													CHMP2B
			EXOSC9													NOC3L
			TIMM13													CRLF3
			TNKS2													LRP4
																MAN1B1
																TIGAR
																OXTR
																ST3GAL5
																DDOST
																NDUFS3
																LSM7
																ATF5
																OXSM
																GLB1
																SFXN1
																CCT4
																PARP4
																DDHD2
																CCT6B
																GLTP
																ERP29
																MT2A
																TBC1D5
																GATA4
																AKIRIN1
																TCTN1
																PLEKHJ1
																C11orf49
																KIAA0100
																F2RL1
																AKAP12
																DIRAS3
																CD320
																VEZF1
																MBNL2
																MTERF3
																LHPP
																MEF2D
																PLEKHM2
																KRT5
																CNIH4
																PLA2G4C
																UBE2G1
																EXTL3
																PXN
																CTAGE9
																CHGA
																PLAGL2
																AMPD3
																KIF1A
																MYO1E
																DYRK1B
																KRT6B
																RABGAP1
																ACTR10
																TMEM183A
																ELAVL3
																CELSR3
																CERS2
																BIK
																TPM4
																KIDINS220
																KRT14
																UGT8
																CCDC134
																CHP2
																PMEPA1
																LAMC2
																EHMT1
																ENSA
																FAM3C
																LAMA5
																LIPE
																CNOT4
																TRIM2
																MCL1
																WWP2
																CR2
																CA2
																GAS2L1
																CDC42EP2
																HMOX2
																SLC35G2
																TNPO2
																ST8SIA5
																NAALADL1
																ACSL6
																PACRG
																MKS1
																SCG3
																CCDC68
																PPT1
																ARF4
																SERPINB8
																KBTBD4
																TRPM4
																PROX1
																WFDC2
																F3
																HP
																PIP5K1A
																GABARAPL2
																AKR1C3
																TRIM9
																SREK1
																NCAPH
																PUS7
																MRPS22
																PDSS2
																CLIP4
																E2F8
																HLA-DOB
																ZNF134
																CHAD
																LDB3
																ZBBX
																MYCBP
																FXR1
																EPCAM
																CHGB
																ID1
																SMURF1
																MT1F
																CFAP20
																NANS
																ZCCHC8
																FJX1
																PCBP3
																HLA-DRB1
																INSL3
																USP20
																SAFB
																ZHX2
																BUD31
																ABI1
																ISCA1
																DBP
																TUBB2B
																DTL
																PODXL2
																RNFT2
																IL27RA
																PDE8B
																TOM1L2
																TRABD
																TNKS
																TMEM94
																SLC29A2
																RRAD
																DSG3
																PDHB
																PPP6R1
																SWAP70
																NIPA2
																MBOAT2
																XAB2
																ASAP1
																SLIT3
																FAM163A
																RNF14
																KCNQ1
																MRPL18
																CARHSP1
																FRMD4B
																GOLGA2P5
																BZW2
																PKN1
																CAV1
																CAV2
																NUBP1
																DOLK
																VAPA
																PLPP2
																CASP8
																DUSP7
																MARCH5
																KIAA1324
																LMO1
																CENPBD1P1
																SERPINE1
																NDST1
																COG5
																DACH1
																ERP44
																FCGRT
																SCARA3
																CDKN1C
																TTC12
																IFT22
																SMNDC1
																ARHGEF1
																PUM3
																PCSK6
																DAP3
																SLC39A14
																EXOSC5
																PNPO
																PLEK2
																ASPSCR1
																PER3
																TRMT61B
																FGF9
																ORAI2
																HSPH1
																UPF1
																ASXL1
																E2F5
																NKX2-2
																HSPA1L
																LYVE1
																LAMC1
																VARS
																KLF9
																CSTA
																ITGA10
																NSL1
																ETV4
																UBL5
																APPL2
																CAPRIN2
																TPPP3
																CNTNAP1
																TNFRSF10C
																UNC93A
																NEIL1
																DRAP1
																AGA
																SLC12A2
																ADSS
																BSDC1
																MAP1B
																HLA-A
																VPS35
																FAM134B
																PARP12
																RAB8B
																EMC6
																NIPAL3
																PYGO1
																TMEM59L
																KXD1
																QSOX1
																SNW1
																ARPC1B
																SEC14L1
																RARA
																CSNK1D
																TRIM68
																HSF1
																TUBA4B
																GPRC5C
																RLF
																PPP1R8
																MUL1
																FHL3
																C9orf116
																PCNX2
																PTPRH
																HR
																MSL3
																BRINP2
																LRFN3
																ITGA3
																SERPINB5
																GPR107
																PDZD8
																TACC1
																SH3GLB2
																PYROXD1
																ARNTL2
																BAK1
																CD74
																ZNF669
																TCFL5
																RTN2
																PPP5C
																FAIM2
																MYO5C
																CAAP1
																APH1B
																CRELD1
																CXXC4
																DPH2
																NAP1L4
																DCAF11
																ELF1
																DNAJC2
																DLST
																TSSC4
																TRIT1
																PIGR
																NRG1
																GPR135
																MICAL3
																ZNF140
																CCNT1
																PDIA3
																SBF1
																MIR22HG
																UBTD1
																SNX6
																SFPQ
																ABCC1
																CHKA
																ABCB1
																LRRC20
																CDK20
																RAP1B
																RAB5A
																GYG1
																TIMM17A
																TMC5
																NECAP2
																ELAVL4
																CALR
																LAMTOR5
																TRIP4
																RHBDD3
																SNRPG
																DUSP5
																ASCC1
																RHOBTB2
																PARP2
																BCL10
																DUSP8
																ANXA3
																DDA1
																GPN2
																PDE9A
																HDAC1
																TSC22D2
																FLNB
																CD72
																IKBKE
																FAM32A
																ZFP36L1
																SMARCE1
																CKLF
																ARC
																LLGL2
																ENPP2
																SZRD1
																PTPRB
																TP63
																TOR3A
																C9orf40
																HBEGF
																GFRA2
																FZR1
																DENND6B
																ANKRD2
																SMURF2
																SSNA1
																SEL1L3
																MOG
																HOXD10
																AGL
																PPP1CB
																TCF3
																QARS
																PFDN2
																GAL3ST1
																PPP1R2
																R3HDM2
																ZBTB43
																SERPINB1
																CNIH3
																CCDC88C
																ZNHIT2
																STMN2
																MTSS1
																PRDM10
																GRB2
																TMEM9B
																ARSD
																JUNB
																NDUFA8
																TAF1
																NR1H2
																GOLGA2
																CARD10
																LRRC8D
																COQ10B
																SFMBT1
																SEP15
																MISP
																NOP2
																TBC1D22A
																MAPK11
																RABGGTA
																CARS
																PKIA
																C1QL1
																TCTN3
																LGR5
																DYRK4
																SLC1A4
																HSBP1
																ALCAM
																SYT1
																MOBP
																GNL2
																DNM2
																STX10
																ST6GALNAC4
																CETP
																MDH1
																STK39
																NUP188
																KLC2
																NR1D2
																SERBP1
																MRPL17
																RRAS2
																LPL
																HSPA5
																MRPL35
																GAP43
																ATP5S
																IER2
																PNO1
																WDR41
																MED27
																AOC2
																FGFR1
																ECE1
																OSMR
																FAM110D
																CSNK1G2
																NAT10
																ASIC3
																ATG5
																PDCD4
																TMEM41B
																TNFRSF12A
																TNFRSF10D
																FPGS
																SFN
																GSN
																NUP37
																SLC17A5
																NUP98
																IGFBP6
																KCNN4
																ZDHHC24
																YAF2
																PRNP
																NACAD
																RFK
																PLLP
																CCDC130
																PKP3
																PIGO
																HRK
																IRF9
																SYT11
																CLCN4
																RALGPS1
																FSTL3
																GPBP1L1
																CRELD2
																CTNNAL1
																ABLIM1
																WDR55
																SUPV3L1
																EMP1
																FABP4
																ATP1B3
																FAM53C
																KIAA0355
																LOC283683
																EML2
																PCSK1N
																ELL
																SLC35C1
																C7orf43
																URM1
																MRPL34
																PRMT3
																TOR4A
																RFX5
																RANBP6
																TNS4
																PPP2R5B
																B4GALT2
																VRK3
																RBP1
																SH2B2
																WDR82
																PPP2R4
																GIT1
																ABR
																BTBD1
																MEAF6
																MVB12B
																EPAS1
																PSMD5
																PER2
																ZNF10
																FAM102A
																RIBC2
																NOL3
																TSG101
																STK17A
																ITGA6
																BRF1
																MMD
																CCDC53
																FGFBP1
																NEDD9
																RNGTT
																COL9A3
																HLA-B
																PIGT
																C9orf16
																MMRN1
																B9D2
																CAB39
																MAGOH
																TRIM8
																LBH
																DNALI1
																PTPRN2
																PCCB
																RAB21
																PPM1A
																SYNJ2
																MAPT
																BCL2L1
																ACYP2
																LONRF3
																MKNK2
																LPCAT4
																ZFHX3
																ICA1
																DUSP6
																GCLM
																IFI27
																ITGB4
																ATG13
																ERF
																COL17A1
																DCLRE1A
																TSPAN1
																HOMER2
																COPB1
																ZFAND6
																CDC42
																VGLL4
																RBM38
																CCNE2
																HOXA10
																CBFB
																GCNT1
																DHX40
																HLA-DRA
																RASSF2
																CFLAR
																RALGDS
																TXNIP
																PIGB
																LAMA3
																GFOD1
																TGFBR2
																>Pirfenidone DN
																MTERF3
																LHPP
																MEF2D
																PLEKHM2
																KRT5
																CNIH4
																PLA2G4C
																UBE2G1
																EXTL3
																PXN
																CTAGE9
																CHGA
																PLAGL2
																AMPD3
																KIF1A
																MYO1E
																DYRK1B
																KRT6B
																RABGAP1
																ACTR10
																TMEM183A
																ELAVL3
																CELSR3
																CERS2
																BIK
																TPM4
																KIDINS220
																KRT14
																UGT8
																CCDC134
																CHP2
																PMEPA1
																LAMC2
																EHMT1
																ENSA
																FAM3C
																LAMA5
																LIPE
																PPP2R5E
																TP53I11
																ISLR
																NCAPD2
																KCNAB2
																RND3
																CREB1
																PLEKHG3
																GLI3
																GON4L
																ASPH
																RSF1
																NLK
																ZFYVE26
																CCL4
																UBE2W
																FAM69A
																ISOC1
																SRD5A1
																ARAP1
																ARMC1
																WASL
																STYXL1
																FAM212B
																ACVR2A
																LUM
																SUGP1
																RAB15
																SENP6
																CHMP4A
																FKBP1A
																STX1A
																RNF167
																FKBP4
																PIN1
																PFN1
																ADM
																TPD52
																NFATC3
																UBE3C
																NUDCD3
																CELSR1
																FABP3
																VAT1
																XRCC1
																LYPD3
																PGBD5
																ABCF1
																LRRC8B
																CPA3
																MEST
																CEBPB
																KRT17
																TNFSF12
																CLIC4
																COL4A5
																PEX7
																STAU2
																TCEA2
																ITGB1
																KCNS3
																CLEC2B
																CAMK2A
																MAP7
																SHANK2
																DNTTIP2
																FYN
																ALOX5AP
																YBX3
																FANCE
																NENF
																ADARB1
																PAMR1
																FIG4
																SLC7A5
																PPP1R15A
																MAPRE2
																SULT4A1
																SCN2B
																CD83
																TRAPPC10
																CELF3
																MAP2K7
																CDKN2B
																EPN2
																BID
																PERP
																MFGE8
																C1orf115
																SREBF2
																DNAJC6
																AHNAK2
																KRT6A
																TACSTD2
																FMOD
																NCDN
																APBB2
																MARK1
																RRNAD1
																SV2B
																CST7
																SYP
																GUCY1B3
																IDS
																TTC9
																SIT1
																FAM110B
																PTPN22
																KHDRBS3
																KLF5
																ATF7IP
																KIAA0319
																CAMSAP1
																MAP3K9
																JAG1
																SGK1
																ROBO4
																HS3ST2
																CRYM
																PEX1
																RCAN2
																PIP5K1C
																MREG
																GABRB3
																PPL
																CNTNAP2
																MYO1D
																OTUB2
																EGOT
																SYT13
																PAPSS1
																DSP
																CST6
																SPATA2
																PDGFRB
																IGF2R
																PHIP
																CLSTN3
																ZNF646
																PLD1
																RAB3GAP2
																MAPK9
																GNG4
																HPGDS
																HIST1H2BD
																MYO1B
																RANBP10
																GGA3
																ADA
																SCYL2
																CFB
																P2RY14
																COL4A6
																ZC3H12A
																APTX
																COX7A1
																GPNMB
																SEC14L5
																RAB5B
																MYOC
																MTRR
																RAB38
																DIAPH2
																HLA-DQA1
																ENG
																GDI1
																S100A14
																ADCK2
																RABEP1
																LRIG1
																HRH1
																ZCCHC6
																NCR3
																SLC34A2
																KIF21B
																KCTD17
																ADGRG1
																SHROOM2
																XCL1
																ESR2
																INSM1
																PTPN7
																KCNJ4
																FPR3
																FDPS
																SFRP4
																PSG2
																RGCC
																CTF1
																MTO1
																KIAA0930
																RASGRP3
																TPST2
																PIAS3
																ITPKC
																CCL13
																POLD4
																TESK2
																DMPK
																MSH3
																TSPAN15
																PCSK2
																FLAD1
																DOCK3
																ATP1A3
																EPB41L1
																TRAF5
																BMPR2
																TFAP2C
																KCNJ3
																OSBPL10
																ZC3H15
																SRCAP
																MFSD7
																PRELP
																NFASC
																YWHAH
																GLO1
																TRAPPC6A
																HPCA
																C11orf80
																PVRL2
																SH3BP1
																TMPRSS4
																KCNK3
																CNTN2
																MARS
																ZBED4
																BCL11A
																MAST3
																MFSD6
																KIF3C
																B3GNT3
																NCSTN
																KCNJ2
																PLEK
																TDP2
																TRIB3
																HTRA1
																C16orf58
																HPGD
																GABRA2
																ATP6V1E1
																NPTX1
																GABRG2
																SLC2A1
																MTMR1
																ACOT13
																RNASE1
																DOCK9
																KDR
																HAND2
																ELMO3
																PHKB
																SPRR1B
																CEACAM1
																KIAA0040
																CHST1
																TTC13
																TTLL7
																REPS2
																MYCBP2
																TBKBP1
																ARHGAP44
																HSPA9
																TMEM62
																IRF6
																FCGR2B
																ACTN1
																COL15A1
																CSF1
																TPPP
																PAM
																DYNC1I1
																SPARCL1
																HDAC7
																RUSC1
																SGMS1
																KIF5A
																SH2D2A
																ST14
																NMT1
																RAPGEF5
																OSR2
																OLFML2A
																ATF3
																USP5
																CACNA2D1
																NEO1
																PLIN2
																CXCR6
																SMAD7
																GSTM4
																ANK3
																RMDN3
																EFHD1
																SEMA4F
																CYB5R2
																RASL12
																PARVA
																TRIM62
																CNNM4
																UBE2Q1
																RAI14
																IGFBP2
																ENPP4
																CYB5R4
																PTPRO
																IL1RAPL1
																CD22
																GSE1
																MED20
																CEBPD
																RAPGEF4
																ARSF
																SNPH
																NR2E1
																ITPKA
																PSTPIP2
																EFNB2
																EPB41L4B
																EPS15L1
																PHACTR1
																FHOD3
																EDA
																EXTL1
																UBAP2
																PLAA
																SLC27A6
																ZNF638
																THY1
																ART3
																AMOTL2
																AP3B2
																OVOL2
																WISP2
																IFT122
																SNX3
																DDX58
																PDE2A
																NINJ2
																LRP3
																RHBDF1
																GRHL2
																TPSB2
																SYN1
																WDR77
																ASB6
																PPFIA3
																BIN2
																TPSAB1
																ZNF365
																TUBA4A
																TMEM70
																KTN1
																ACSL5
																GOT2
																DOPEY2
																STK26
																BSN
																ARFGEF2
																STS
																PPFIBP1
																PRKD2
																MAPRE3
																SGSM2
																GTF3C4
																BBC3
																CNNM2
																FAM234B
																FXYD3
																MAP3K5
																C21orf91
																UBE2L3
																CEACAM6
																PDE6D
																RAP1A
																NFYA
																GRM3
																GPR37
																UNC13A
																COPS5
																IL1R1
																KCNB1
																PLEKHA1
																ATP2C2
																RBM8A
																PSD
																TRIP11
																KLK1
																CD1A
																ARHGAP33
																FBXO28
																NMNAT2
																RNF125
																RAB25
																HSD17B4
																VWA5A
																ARID5A
																ZNF750
																GDAP2
																CACNG3
																TEAD3
																TNFRSF14
																TNFSF9
																MAP3K13
																PRRG4
																TMEM53
																SPRY1
																DPT
																SLC8A2
																CAMKV
																SUMO1
																ZBTB7B
																YWHAZ
																ANKEF1
																EXOC2
																SLCO4A1
																SCMH1
																C11orf63
																AAMDC
																EHMT2
																SERPINI1
																ZBTB22
																C2CD3
																HDHD3
																UVRAG
																ZNF787
																DAB2
																BORCS6
																PDGFRA
																PPP1R11
																DTX4
																CLDN3
																IFIH1
																SIN3B
																VAC14
																CALCOCO1
																STARD5
																CELSR2
																CABP1
																TRIM24
																TIE1
																CUL4A
																SSBP3
																APOBR
																KHDRBS2
																PLEKHA6
																TRIM29
																PARP8
																TERF1
																ARNT2
																SVIL
																KHSRP
																SOD2
																OCRL
																TINF2
																TGM2
																MLXIPL
																FUT8
																KMO
																MCOLN3
																NTAN1
																FANCG
																NEDD4L
																C2
																NVL
																AGAP1
																PLN
																SPON2
																CYP2J2
																PPP1R13L
																DPF1
																STAP1
																TMEM159
																CYB5A
																FOXRED2
																RNF5
																S100A8
																CRISP3
																NSMCE4A
																KCNK5
																ATP5SL
																FAM20B
																HOXC13
																ESM1
																NXPH4
																CLDND1
																MAP4K2
																ORC3
																IQSEC2
																PRUNE2
																DAD1
																CHI3L1
																PYCARD
																PUM1
																HECA
																CDC42BPA
																MYH11
																TLN2
																AGAP2
																SNED1
																ETHE1
																MMP12
																SAYSD1
																LITAF
																KPNA6
																CDK5R2
																SERTAD3
																SPSB1
																PLEKHG6
																DOCK1
																CPM
																ITGB6
																TMEM45A
																TRIB1
																GZMA
																ABCD1
																ZNF180
																MAPK8IP2
																PLPP3
																ESRP2
																GPR153
																KCNN3
																ITPKB
																MXRA5
																TAF5L
																INTS8
																SIRT2
																PTPRN
																>Pirfenidone UP
																CHMP2B
																NOC3L
																CRLF3
																LRP4
																MAN1B1
																TIGAR
																OXTR
																ST3GAL5
																DDOST
																NDUFS3
																LSM7
																ATF5
																OXSM
																GLB1
																SFXN1
																CCT4
																PARP4
																DDHD2
																CCT6B
																GLTP
																ERP29
																MT2A
																TBC1D5
																GATA4
																AKIRIN1
																TCTN1
																PLEKHJ1
																C11orf49
																KIAA0100
																F2RL1
																AKAP12
																DIRAS3
																CD320
																VEZF1
																MBNL2
																SNRNP25
																UBE2I
																TBCD
																MFN1
																LAP3
																PRDX6
																POLR3K
																NDUFB11
																NR2C1
																SLC31A1
																COPZ2
																ATOX1
																WDFY3
																MED7
																AAMP
																IRF5
																ZIC1
																SRPK2
																NUDT11
																PSMG1
																SNX19
																VCAN
																P3H3
																ITK
																ATM
																SELL
																UTP3
																COPS8
																PLOD2
																SULT1A1
																FIBP
																UHRF1BP1L
																FGFR1OP
																CRISPLD2
																DTYMK
																AP2S1
																MDFIC
																IL7R
																ZEB2
																TUBD1
																SFRP1
																KRIT1
																BMPR1A
																DDB1
																DHX57
																USP11
																TRIP12
																FADS1
																NCL
																RECQL
																NMT2
																EHHADH
																PSMC3IP
																GSTP1
																ARL6IP1
																LINS1
																NOTCH2NL
																REST
																ALDH1L1
																TRIM66
																FECH
																KIN
																ATP5A1
																TCEAL4
																GSTT2
																CD4
																ARHGAP6
																RPS3
																WDYHV1
																NAP1L3
																UNKL
																DAPK1
																NUP54
																PHYH
																PIPOX
																DZIP1
																MAPK13
																SRP72
																GYG2
																TARBP2
																SPARC
																MST1
																ACTR6
																CEBPZ
																SNX17
																PRPF18
																PLCB3
																PDE10A
																SEMA6A
																SPAST
																POLR2E
																PLSCR3
																MTHFD2
																S100A12
																RUFY3
																CCL19
																DHTKD1
																MPHOSPH9
																EDEM1
																RPL13A
																C5orf28
																CREBZF
																ANXA6
																EEF1B2
																EFEMP2
																POLR3G
																RPL36AL
																THOC5
																RPL13
																ELOVL6
																TUBGCP2
																MGAT2
																UBA7
																SLC35E3
																P3H1
																HDDC2
																PTPN2
																PDSS1
																CDK6
																PAF1
																GNPTAB
																C1orf123
																SCML1
																DICER1
																TEAD4
																AP2M1
																PIGF
																FANCI
																TTC31
																ERLIN2
																GCC2
																ECHS1
																EIF4A1
																MFAP3
																MEPCE
																PGD
																HUS1
																ANXA10
																REV1
																NHP2
																TFDP1
																KIF1BP
																TGIF1
																CDV3
																RPL35A
																RPS14
																SRM
																MTMR2
																CFP
																CHP1
																DALRD3
																PPM1G
																F2R
																PIM2
																POLR3D
																PCNX4
																DAG1
																SCAF11
																CCNG1
																CRY1
																RPS27A
																CACNA2D3
																FER
																SACS
																CCR7
																PRRG1
																SEC24A
																MAGEF1
																MOCS2
																COPS7A
																RP2
																NACC2
																NXPE3
																NBAS
																RBM19
																IBTK
																QKI
																GAR1
																COX11
																PQBP1
																SLC27A5
																SEC61G
																TSEN2
																LTA4H
																RAB31
																MTR
																NUP43
																CEP152
																CCR2
																CLDN15
																TRPC1
																STX2
																COASY
																USP13
																TFPI
																ATAD2B
																UQCR10
																PSAP
																LMNB1
																OAZ1
																C19orf24
																HDAC6
																P3H4
																SGPL1
																HELLS
																NUDT6
																PSMD11
																RPSA
																POLDIP2
																MAPK1IP1L
																KDELR3
																AASDHPPT
																RPS3A
																TIMM17B
																CREG1
																SREK1IP1
																HADH
																PEBP1
																NUCKS1
																DBN1
																CDC23
																GPX7
																YIPF5
																CX3CR1
																MGAT1
																RPL41
																KCNE4
																UNC119B
																CSF1R
																OPA3
																ICAM3
																POLG2
																SAR1B
																FAM208B
																ERAP2
																MCFD2
																TMF1
																PFAS
																MRPL46
																HNRNPA1
																RASSF4
																GNAI1
																POLR2I
																ZNF131
																CAD
																MLX
																TAF2
[truncated: 305 more rows]

## Sheet: Markers-Kaminski
Drug signature	Cell type	Cell Category	p.Val	FDR	Genes
Eso-DN	Myofibroblast	Mesenchyme	0.00336417	0.00336417	ISLR,GLI3,LUM,PRDX6,VCAN,PLOD2,CRISPLD2,PIEZO2,TPM2,COL4A1,PDZRN3,EDNRA,PKD2,NCKAP1,AUTS2,COL5A2,DDAH1,MYH10,SOX4,OLFML3,PCOLCE,RHOBTB3,ARHGAP10,BMP5,MOXD1,GAS7,RPL7,TNS1,PALLD,NR2F1,CADPS2,COL16A1,CACNB2,GFPT2,TTC3,AEBP1,LDB2,NUPR1,DCN,RPL3,SLC24A3
Eso-DN	Fibroblast	Mesenchyme	0.00359958	0.00359958	ISLR,RND3,GLI3,LUM,PRDX6,VCAN,CRISPLD2,SFRP1,PROCR,TPM2,COL4A1,PDZRN3,PKD2,CD99,NCKAP1,AUTS2,COL5A2,GAS1,TUBB6,OLFML3,PNRC1,PCOLCE,RHOBTB3,TRIO,ARHGAP10,GAS7,RPL7,TNS1,PALLD,ITGAV,SEMA3C,CADPS2,CACNB2,FOS,GFPT2,NOVA1,AEBP1,PITPNB,NUPR1,DCN,RPL3
Eso-DN	Pericytes	Mesenchyme	0.0489126	0.0489126	RND3,LUM,WDFY3,CRISPLD2,TPM2,CERS6,VAMP5,FARP1,COL4A1,PDZRN3,EDNRA,NCKAP1,AUTS2,COL5A2,CRTC3,NOTCH3,PCOLCE,RHOBTB3,ARHGAP10,PTGIR,TNS1,APOLD1,NR2F1,ADGRL2,EDNRB,DAAM2,CACNB2,KCNJ8,AEBP1,LDB2,DCN,RPL3,TBX3,FRMD4A
Pirfenidone-DN	Basal	Epithelial	1.02181e-08	1.02181e-08	KRT5,RABGAP1,TPM4,LAMC2,LAMA5,RND3,ASPH,SENP6,CELSR1,KRT17,COL4A5,ITGB1,MAP7,SHANK2,YBX3,EPN2,PERP,SREBF2,KRT6A,TACSTD2,APBB2,KLF5,JAG1,PPL,MYO1D,DSP,MYO1B,S100A14,LRIG1,HRH1,ITPKC,OSBPL10,TMPRSS4,SLC2A1,DOCK9,ARHGAP44,IRF6,PAM,ATF3,CACNA2D1,NEO1,ANK3,RAI14,IGFBP2,GSE1,FHOD3,GRHL2,PPFIBP1,FXYD3,MAP3K5,IL1R1,MAP3K13,SCMH1,KHDRBS2,TRIM29,SVIL,NEDD4L,AGAP1,PPP1R13L,CYB5A,PUM1,CDC42BPA,SPSB1,DOCK1,IT…
Pirfenidone-DN	Aberrant Basaloid	Epithelial	2.82804e-05	2.82804e-05	MYO1E,RABGAP1,KIDINS220,PMEPA1,LAMC2,EHMT1,FAM3C,LAMA5,PPP2R5E,RND3,ASPH,SENP6,CELSR1,PGBD5,KRT17,CLIC4,STAU2,ITGB1,KCNS3,MAP7,SHANK2,YBX3,CDKN2B,EPN2,PERP,MFGE8,SREBF2,TACSTD2,APBB2,IDS,KLF5,RCAN2,MYO1D,DSP,CST6,MYO1B,S100A14,HRH1,SLC34A2,ADGRG1,ITPKC,TSPAN15,DOCK3,BMPR2,OSBPL10,SRCAP,C11ORF80,DOCK9,KDR,ARHGAP44,IRF6,ACTN1,PAM,HDAC7,ST14,ATF3,ANK3,PARVA,RAI14,GSE1,EFNB2,EPB41L4B,FHOD3,UBAP2,GRHL…
Pirfenidone-DN	Club	Epithelial	0.000178874	0.000178874	RABGAP1,PPP2R5E,ASPH,SENP6,CELSR1,MAP7,SHANK2,EPN2,PERP,SREBF2,TACSTD2,APBB2,KLF5,PPL,MYO1D,PHIP,MYO1B,S100A14,LRIG1,HRH1,SLC34A2,ITPKC,OSBPL10,TMPRSS4,RNASE1,DOCK9,ARHGAP44,PAM,ATF3,ANK3,RAI14,GSE1,OVOL2,GRHL2,FXYD3,MAP3K5,CEACAM6,IL1R1,MAP3K13,SCMH1,KHDRBS2,SVIL,FUT8,NEDD4L,AGAP1,CYB5A,PUM1,CDC42BPA,SNED1,SPSB1,DOCK1,ITGB6,TMEM45A
Pirfenidone-DN	Goblet	Epithelial	0.00366068	0.00366068	RABGAP1,TPM4,RND3,ASPH,CELSR1,KRT17,MAP7,SHANK2,PERP,SREBF2,TACSTD2,KLF5,PPL,MYO1D,MYO1B,S100A14,LRIG1,SLC34A2,ITPKC,OSBPL10,TMPRSS4,RNASE1,DOCK9,PAM,ST14,ANK3,RAI14,GRHL2,FXYD3,MAP3K5,CEACAM6,IL1R1,ATP2C2,MAP3K13,CLDN3,TGM2,NEDD4L,AGAP1,CYB5A,PUM1,CDC42BPA,SNED1,SPSB1,DOCK1,TMEM45A
Pirfenidone-DN	VE Capillary B	Vascular-Endothelial	0.0241116	0.0241116	PXN,LAMA5,CLIC4,STAU2,FYN,YBX3,EPN2,APBB2,SGK1,ROBO4,COX7A1,ENG,HRH1,SHROOM2,RGCC,TPST2,ITPKC,BMPR2,RNASE1,DOCK9,PAM,SPARCL1,RAPGEF5,RAI14,GSE1,CEBPD,RAPGEF4,EFNB2,PPFIBP1,SLCO4A1,TIE1,KHDRBS2,TGM2,NEDD4L,AGAP1,CYB5A,CDC42BPA,DOCK1
Pirfenidone-DN	AT2	Epithelial	0.0424099	0.0424099	ASPH,MAP7,SHANK2,EPN2,SREBF2,TACSTD2,KLF5,MYO1D,MYO1B,DIAPH2,S100A14,LRIG1,SLC34A2,ITPKC,RNASE1,DOCK9,ARHGAP44,PAM,RAPGEF5,ANK3,RAI14,CEBPD,EFNB2,PHACTR1,GRHL2,FXYD3,IL1R1,ATP2C2,MAP3K13,SVIL,SOD2,NEDD4L,C2,AGAP1,CYB5A,SNED1,SPSB1,DOCK1,CPM,ITGB6,TRIB1,PLPP3
Eso-UP	Basal	Epithelial	0.000158646	0.000158646	ST3GAL5,C11ORF49,MBNL2,KRT5,RABGAP1,TPM4,LAMC2,LAMA5,TRIM2,WFDC2,F3,PIP5K1A,ID1,SMURF1,ABI1,FRMD4B,LAMC1,ITGA3,SERPINB5,MYO5C,NRG1,ABCC1,TMC5,FLNB,ZFP36L1,TP63,SMURF2,ALCAM,STK39,IER2,ECE1,OSMR,TMEM41B,TNFRSF12A,SFN,IGFBP6,ABLIM1,EMP1,TNS4,EPAS1,PER2,STK17A,ITGA6,NEDD9,ITGB4,COL17A1,HOMER2,VGLL4,LAMA3,TGFBR2
Eso-UP	Aberrant Basaloid	Epithelial	0.00028934	0.00028934	ST3GAL5,C11ORF49,MBNL2,MYO1E,RABGAP1,KIDINS220,PMEPA1,LAMC2,EHMT1,FAM3C,LAMA5,TRIM2,WFDC2,F3,EPCAM,ID1,SMURF1,RRAD,SWAP70,MBOAT2,CAV1,CAV2,PLPP2,SERPINE1,LAMC1,TPPP3,MAP1B,QSOX1,ITGA3,MYO5C,NAP1L4,NRG1,MICAL3,TMC5,ANXA3,FLNB,ZFP36L1,LLGL2,TP63,SMURF2,SEL1L3,PPP1CB,MISP,ALCAM,STK39,RRAS2,ECE1,OSMR,TMEM41B,TNFRSF12A,SFN,GSN,KCNN4,RALGPS1,FSTL3,ABLIM1,PCSK1N,RBP1,NEDD9,LBH,BCL2L1,ZFHX3,ICA1,IFI27,IT…
Eso-UP	VE Venous	Vascular-Endothelial	0.0016447	0.0016447	MT2A,AKAP12,MBNL2,PXN,MYO1E,CCDC68,ID1,SWAP70,ASAP1,FRMD4B,CAV1,CAV2,SERPINE1,DACH1,SLC39A14,ASXL1,KLF9,ITGA10,SEC14L1,TACC1,ABCB1,ANXA3,FLNB,PTPRB,SMURF2,JUNB,ECE1,OSMR,TNFRSF10D,GSN,CTNNAL1,ABLIM1,EMP1,EPAS1,NEDD9,MMRN1,IFI27,ITGB4,VGLL4,CFLAR,GFOD1,TGFBR2
Eso-UP	VE Peribronchial	Vascular-Endothelial	0.0059388	0.0059388	MT2A,AKAP12,MBNL2,PXN,MYO1E,LAMA5,ID1,SWAP70,ASAP1,FRMD4B,BZW2,CAV1,CAV2,SERPINE1,DACH1,SLC39A14,ASXL1,LAMC1,ITGA10,SEC14L1,TACC1,MYO5C,MICAL3,ABCB1,FLNB,ENPP2,PTPRB,SMURF2,SERBP1,FGFR1,ECE1,OSMR,TNFRSF10D,GSN,CTNNAL1,ABLIM1,EMP1,EPAS1,ITGA6,NEDD9,SYNJ2,ICA1,IFI27,VGLL4,GFOD1,TGFBR2
Eso-UP	VE Arterial	Vascular-Endothelial	0.00780542	0.00780542	MT2A,AKAP12,MYO1E,GABARAPL2,ID1,SWAP70,ASAP1,FRMD4B,CAV1,CAV2,SERPINE1,DACH1,SLC39A14,ASXL1,KLF9,SEC14L1,TACC1,ANXA3,FLNB,ENPP2,PTPRB,SMURF2,JUNB,IER2,ECE1,OSMR,TNFRSF10D,GSN,PLLP,CTNNAL1,ABLIM1,EMP1,EPAS1,NEDD9,SYNJ2,IFI27,VGLL4,CFLAR,GFOD1
Eso-UP	VE Capillary B	Vascular-Endothelial	0.0159319	0.0159319	MT2A,AKAP12,PXN,LAMA5,ID1,SWAP70,MBOAT2,ASAP1,CARHSP1,CAV1,CAV2,SERPINE1,DACH1,ASXL1,KLF9,HLA-A,SEC14L1,TACC1,PTPRB,SMURF2,FGFR1,ECE1,OSMR,TNFRSF10D,CTNNAL1,ABLIM1,EMP1,EPAS1,ITGA6,NEDD9,HLA-B,IFI27,CFLAR,GFOD1,TGFBR2
Eso-UP	VE Capillary A	Vascular-Endothelial	0.0262642	0.0262642	MT2A,PLA2G4C,PXN,LAMA5,CCDC68,ID1,SWAP70,MBOAT2,ASAP1,CARHSP1,PKN1,CAV1,CAV2,SERPINE1,DACH1,KLF9,ITGA10,SLC12A2,HLA-A,SEC14L1,ITGA3,ANXA3,SMURF2,SERPINB1,TNFRSF10D,ABLIM1,EMP1,EPAS1,NEDD9,HLA-B,BCL2L1,IFI27,CFLAR
Eso-UP	AT1	Epithelial	0.0491242	0.0491242	ST3GAL5,PLEKHJ1,LAMC2,LAMA5,WFDC2,F3,EPCAM,ID1,SMURF1,TOM1L2,CAV1,CAV2,NDST1,LAMC1,ITGA3,TACC1,MYO5C,NRG1,UBTD1,TMC5,RHOBTB2,ANXA3,FLNB,ZFP36L1,LLGL2,ALCAM,SYT1,OSMR,TMEM41B,TNFRSF12A,SFN,PLLP,FSTL3,ABLIM1,NEDD9,BCL2L1,IFI27,CFLAR,LAMA3,TGFBR2
Pirfenidone-UP	ILC A	Immune_Lymphoid	0.00320287	0.00320287	ITK,IL7R,RPS3,RPL13A,EEF1B2,RPL13,CDK6,GNPTAB,RPL35A,RPS14,PIM2,RPS27A,RPSA,RPS3A,RPL41,RPL27A,RPS2,CIRBP,RPL32,PLAC8,EML4,MBNL1,CHD1,IL6ST,RPS6KA3
Pirfenidone-UP	DC Mature	Immune_Myeloid	0.0161775	0.0161775	ST3GAL5,MBNL2,IL7R,GSTP1,RPS3,MTHFD2,RUFY3,CCL19,RPL13A,ANXA6,PTPN2,RPL35A,RPS27A,CCR7,ATAD2B,RPS3A,RPL41,RASSF4,RPS2,SIL1,MARCKSL1,NAP1L1,CIRBP,IL15,ARGLU1,SLC7A11,VOPP1,CMTM6,LRRFIP2,IRF4,NET1,IL6ST
Pirfenidone-UP	cDC1	Immune_Myeloid	0.0309253	0.0309253	ST3GAL5,RPS3,DAPK1,EDEM1,RPL13A,EEF1B2,PTPN2,RPL35A,RPS14,PIM2,RPS27A,ATAD2B,RPSA,RPS3A,RPL41,STRADA,RPL27A,RPS2,TNFRSF10B,NAP1L1,CPVL,CST3,GDI2,VOPP1,NUBPL,RPLP1,CMTM6,SH3TC1,NET1,IL6ST

## Sheet: Markers-Banovich
Drug signature	Cell type	Cell Category	p.Val	FDR	Genes
Eso-DN	Monocytes	Immune	0.0103961	0.0103961	VCAN,SELL,SULT1A1,ZEB2,PAPSS2,VAMP5,IRAK3,LCP2,DMXL2,FYB,PNRC1,USP15,BACH1,MYO1F,GAS7,NOTCH2,ITGAX,SLC25A6,AIF1,TLR2,LILRB3,FOS,LILRB1,FAM65B,ACSL1,KYNU,CYBB
Eso-DN	Myofibroblasts	Mesothelial	0.0263516	0.0263516	LUM,VCAN,PIEZO2,EDNRA,COL5A2,SEPT11,MYH10,BMP5,MOXD1,PALLD,NR2F1,NREP,COL16A1,NDNF,ALDH2,AEBP1
Pirfenidone-DN	KRT5_KRT17	Epithelial	0.0365996	0.0365996	TPM4,PMEPA1,LAMC2,FAM3C,LAMA5,RND3,FKBP1A,PFN1,VAT1,KRT17,CLIC4,ITGB1,KCNS3,CDKN2B,PERP,MFGE8,AHNAK2,TACSTD2,APBB2,IDS,CNTNAP2,DSP,CST6,IGF2R,MYO1B,ADGRG1,TSPAN15,BMPR2,PVRL2,KDR,ACTN1,PAM,ST14,ATF3,SMAD7,RAI14,PSTPIP2,TUBA4A,ACSL5,PPFIBP1,BBC3,CEACAM6,TNFSF9,YWHAZ,SPSB1,ITGB6,TRIB1
Eso-UP	KRT5_KRT17	Epithelial	4.83816e-06	4.83816e-06	ST3GAL5,AKAP12,TPM4,PMEPA1,LAMC2,FAM3C,LAMA5,MCL1,F3,EPCAM,SMURF1,TUBB2B,PODXL2,RRAD,MBOAT2,CAV2,SERPINE1,CDKN1C,TNFRSF10C,HLA-A,TMEM59L,QSOX1,ARPC1B,ITGA3,NRG1,PDIA3,CALR,LAMTOR5,ANXA3,DDA1,ZFP36L1,TP63,HBEGF,SEL1L3,PPP1CB,MISP,HSPA5,ECE1,OSMR,TNFRSF12A,SFN,KCNN4,RFK,FSTL3,ABLIM1,EMP1,PCSK1N,RBP1,STK17A,NEDD9,HLA-B,C9ORF16,LBH,BCL2L1,DUSP6,IFI27,ITGB4,COL17A1,CDC42,RASSF2
Eso-UP	Endothelial	Endothelial	1.2061e-05	1.2061e-05	MT2A,LAMA5,MCL1,CCDC68,ID1,HLA-DRB1,SWAP70,CARHSP1,CAV1,CAV2,SERPINE1,KLF9,HLA-A,SEC14L1,TACC1,CD74,ABCB1,ANXA3,ZFP36L1,ENPP2,PTPRB,HBEGF,SERPINB1,JUNB,IER2,ECE1,OSMR,TNFRSF10D,GSN,PLLP,CTNNAL1,EMP1,EPAS1,ITGA6,NEDD9,HLA-B,DUSP6,IFI27,HLA-DRA,CFLAR,GFOD1
Eso-UP	Basal	Epithelial	0.00128391	0.00128391	GLTP,TCTN1,KRT5,MYCBP,ID1,HLA-DRB1,RRAD,IFT22,CSTA,TPPP3,C9ORF116,SERPINB5,CD74,PIGR,TMC5,ZFP36L1,TP63,JUNB,HSBP1,SERBP1,SFN,IGFBP6,KCNN4,PRNP,ATP1B3,TNS4,DNALI1,ITGB4,COL17A1,TSPAN1,HLA-DRA
Eso-UP	AT1	Epithelial	0.00197248	0.00197248	MT2A,TCTN1,PLEKHJ1,TPM4,LAMA5,WFDC2,MYCBP,EPCAM,ID1,HLA-DRB1,CAV1,CAV2,PLPP2,NDST1,IFT22,TPPP3,HLA-A,C9ORF116,ITGA3,TACC1,CD74,PIGR,TMC5,ANXA3,HBEGF,HSBP1,ALCAM,TNFRSF12A,PLLP,FSTL3,ABLIM1,STK17A,NEDD9,HLA-B,DNALI1,TSPAN1,HLA-DRA,CFLAR,LAMA3,TGFBR2
Eso-UP	PLIN2+_Fibroblasts	Mesothelial	0.00223348	0.00223348	MT2A,AKIRIN1,AKAP12,MCL1,CDC42EP2,F3,TUBB2B,BZW2,FCGRT,SLC39A14,HSPH1,KLF9,DNAJC2,MIR22HG,SFPQ,FLNB,ZFP36L1,ARC,PFDN2,JUNB,SERBP1,HSPA5,PNO1,FGFR1,OSMR,TNFRSF12A,GSN,IGFBP6,RFK,CTNNAL1,ABLIM1,EMP1,ATP1B3,STK17A,DUSP6,GCLM,IFI27,TGFBR2
Eso-UP	HAS1_High_Fibroblasts	Mesothelial	0.037947	0.037947	CCT4,AKIRIN1,AKAP12,MBNL2,MYO1E,TPM4,FAM3C,MCL1,CDC42EP2,ARF4,TUBB2B,MRPL18,BZW2,SLC39A14,PER3,HSPH1,LAMC1,KLF9,RLF,CCNT1,MIR22HG,SFPQ,RAP1B,DUSP5,TSC22D2,FLNB,ZFP36L1,ARC,HBEGF,PFDN2,COQ10B,GNL2,NR1D2,SERBP1,HSPA5,PNO1,FGFR1,OSMR,TNFRSF12A,NUP98,IGFBP6,CTNNAL1,ABLIM1,EMP1,ATP1B3,RBP1,STK17A,GCLM,IFI27
Pirfenidone-UP	B_Cells	Immune	0.003059	0.003059	LSM7,SELL,RPS3,RPL13A,ANXA6,EEF1B2,RPL13,RPL35A,RPS14,PIM2,RPS27A,CCR7,RPSA,RPS3A,RPL41,ICAM3,HNRNPA1,HNRNPDL,RPL27A,RPS2,MARCKSL1,PNISR,CIRBP,RPL32,ARGLU1,TMEM243,RPS9,RPLP1,RSRP1
Pirfenidone-UP	Proliferating_T_Cells	Immune	0.0103994	0.0103994	DDOST,LSM7,SFXN1,CCT4,CD320,SNRNP25,UBE2I,NDUFB11,ITK,SELL,DTYMK,NCL,RECQL,ARL6IP1,ATP5A1,RPS3,MTHFD2,MPHOSPH9,ANXA6,CDK6,FANCI,NHP2,TFDP1,PPM1G,F2R,CCNG1,LMNB1,HELLS,RPSA,NUCKS1,ICAM3,HNRNPA1,HNRNPDL,TUBG1,RPS2,PSMD4,RBM3,NAP1L1,SNRPD1,TOPBP1,SOD1,PLK1,USP1,PKMYT1,MAT2B,PBK,ARGLU1,RFC3,SHCBP1,DDB2,CBX3,SNRPE,HSPA14,RPLP1,FBL,MBNL1,CDC123,DAZAP1,DDX50,TESC,MSH6,PRMT1,ZNF207,CHCHD2,RCN2,KPNB1,SNRP…
Pirfenidone-UP	SCGB3A2_SCGB1A1	Epithelial	0.0181518	0.0181518	RPS3,RPL13A,EEF1B2,RPL13,RPL35A,RPS14,RPS27A,RPSA,RPS3A,RPL27A,RPS2,MARCKSL1,RPL32,RPS9,RPLP1
Pirfenidone-UP	cDCs	Immune	0.031175	0.031175	ATF5,IL7R,MTHFD2,EEF1B2,CCR7,RAB31,RPS3A,CSF1R,HNRNPA1,RASSF4,RPS2,MARCKSL1,NAP1L1,CPVL,CST3,GDI2,VOPP1,GLIPR1,CMTM6,IRF4,NET1
Pirfenidone-UP	HAS1_High_Fibroblasts	Mesothelial	0.031175	0.031175	CCT4,AKIRIN1,AKAP12,MBNL2,VCAN,PLOD2,UHRF1BP1L,ZEB2,SFRP1,NCL,SPARC,CEBPZ,SEMA6A,GNPTAB,TGIF1,CRY1,SACS,PSAP,MAPK1IP1L,KDELR3,DBN1,RPL41,KCNE4,GTPBP4,SMARCA1,TNFRSF10B,WDR43,MARCKSL1,GNL3,RCN1,CYCS,AHNAK,FKBP10,BAG2,KCTD9,AFG3L2,NOP16,S100A11,UFM1,FGF2,MLLT11,NOLC1,SEC23A,PLA2G5,CHD1,MLF1,CREB3L1,ZMAT3,RSRP1,ETNK1,PLIN3,IL6ST,FKBP14,RPS6KA3
Pirfenidone-UP	SCGB3A2	Epithelial	0.031175	0.031175	RPS3,RPL13A,EEF1B2,RPL13,RPL35A,RPS14,RPS27A,LTA4H,RAB31,RPSA,RPS3A,RPL27A,RPS2,RPL32,CST3,BST2,RPS9,RPLP1,MBNL1

## Sheet: vs IPF
Esomeprazole DN	Esomeprazole UP	Pirfenidone DN	Pirfenidone UP	IPF UP	IPF DN						72 common elements in "IPF UP" and "Pirfenidone DN":	33 common elements in "IPF UP" and "Esomeprazole DN":	3 common elements in "IPF UP", "Pirfenidone DN" and "Esomeprazole DN":					37 common elements in "IPF DN" and "Pirfenidone UP":	44 common elements in "IPF DN" and "Esomeprazole UP":
PPP2R5E	CHMP2B	MTERF3	CHMP2B	EPHB2	CALCOCO2						ACTN1	AEBP1	RND3					AHNAK	AKR1C3
TP53I11	NOC3L	LHPP	NOC3L	EPHB3	EPHB4						AMPD3	ARPP21	FAM69A					ALDH1L1	ALCAM
ISLR	CRLF3	MEF2D	CRLF3	KCNMB2	CPNE2						ATF3	BHLHE40	LUM					CACNA2D3	ANKRD2
NCAPD2	LRP4	PLEKHM2	LRP4	TTYH1	EPHB6						B3GNT3	CCL20						DAPK1	ANXA3
KCNAB2	MAN1B1	KRT5	MAN1B1	ADGRG5	OR7E47P						BCL11A	CCL5						DMTF1	CA2
RND3	TIGAR	CNIH4	TIGAR	NAT8L	ANKRD29						BID	COL16A1						ELOVL6	CAV1
CREB1	OXTR	PLA2G4C	OXTR	PODNL1	OLAH						BIK	COL5A2						FADS1	CAV2
PLEKHG3	ST3GAL5	UBE2G1	ST3GAL5	SPRY1	HRSP12						CCL13	CXCL10						FGFR4	CCDC68
GLI3	DDOST	EXTL3	DDOST	RFK	CLDN18						CD1A	DACT1						GHR	CDKN1C
GON4L	NDUFS3	PXN	NDUFS3	RPL31	NCOA3						CD83	FGFR1OP						HDAC6	CERS2
ASPH	LSM7	CTAGE9	LSM7	SLC29A3	SERPINA3						CFB	FYB						HIP1R	CFLAR
RSF1	ATF5	CHGA	ATF5	EREG	FAM153C						CHI3L1	GM2A						IL6ST	CLCN4
NLK	OXSM	PLAGL2	OXSM	ATP8B4	ABCA3						CLSTN3	IKZF2						KRIT1	DNM2
ZFYVE26	GLB1	AMPD3	GLB1	ABCA4	VGLL3						CNTNAP2	IL2RB						LIFR	DUSP8
CCL4	SFXN1	KIF1A	SFXN1	LOC100128239	GLDN						COL15A1	ITK						LRRN3	EPAS1
UBE2W	CCT4	MYO1E	CCT4	KCNH8	ABL1						CRYM	KYNU						MAPK13	FABP4
FAM69A	PARP4	DYRK1B	PARP4	ABL2	TMEM74B						DOCK3	MOXD1						MAPKAPK5-AS1	FSTL3
ISOC1	DDHD2	KRT6B	DDHD2	RAMP1	MAN2A2						DSP	NREP						MLH3	GAL3ST1
SRD5A1	CCT6B	RABGAP1	CCT6B	EFCAB11	RAMP2						ESR2	P3H3						MLX	GFOD1
ARAP1	GLTP	ACTR10	GLTP	ASPHD1	MAN2C1						FHOD3	PCP4						MST1	GIT1
ARMC1	ERP29	TMEM183A	ERP29	ERF	CYBRD1						FUT8	PIEZO2						NOTCH2NL	ID1
WASL	MT2A	ELAVL3	MT2A	TP53INP1	RAMP3						GABRA2	PLOD2						PCYOX1	ITGA10
STYXL1	TBC1D5	CELSR3	TBC1D5	EPSTI1	ACACB						HRH1	RAB27B						PGD	KIDINS220
FAM212B	GATA4	CERS2	GATA4	ABHD12B	FSTL3						IGFBP2	RASL11B						PPP3R1	KLF9
ACVR2A	AKIRIN1	BIK	AKIRIN1	DAPL1	MAOA						IL1RAPL1	RPRM						PRDX6	LAMA3
LUM	TCTN1	TPM4	TCTN1	MZB1	ACADL						ITPKA	SEMA3C						QKI	LAMA5
SUGP1	PLEKHJ1	KIDINS220	PLEKHJ1	ASIC1	OR7A5						KCNN3	SFRP1						RETSAT	LAMC1
RAB15	C11orf49	KRT14	C11orf49	FAM81B	BTNL8						KIAA0930	SLAMF7						S100A12	LONRF3
SNRNP25	KIAA0100	UGT8	KIAA0100	FSIP1	MAP2						KRT14	SLC39A6						SEMA6A	LPL
UBE2I	F2RL1	CCDC134	F2RL1	ACHE	ACAT1						KRT17	SOX4						SLC35E3	MAPT
TBCD	AKAP12	CHP2	AKAP12	GGT6	SNX29P2						KRT5	TMEM158						SULT1A1	MKNK2
MFN1	DIRAS3	PMEPA1	DIRAS3	HS6ST2	ACAT2						KRT6B	VCAN						TCEAL4	MTSS1
LAP3	CD320	LAMC2	CD320	SPEG	ARSK						LITAF	ZNF174						TFPI	NEDD9
PRDX6	VEZF1	EHMT1	VEZF1	ESR2	RIMKLA						LYPD3							TIMP4	NIPAL3
POLR3K	MBNL2	ENSA	MBNL2	MB	MAPT						MMP12							TMEM243	NOL3
NDUFB11	MTERF3	FAM3C	SNRNP25	TNIP3	LOC100128219						MXRA5							TP53I3	PDE8B
NR2C1	LHPP	LAMA5	UBE2I	MC1R	PLCXD1						MYO1E							USP13	PLLP
SLC31A1	MEF2D	LIPE	TBCD	STYK1	RPS4Y1						NMNAT2								PTPRB
COPZ2	PLEKHM2	PPP2R5E	MFN1	TRAJ17	TCEAL4						OSBPL10								RHOBTB2
ATOX1	KRT5	TP53I11	LAP3	CYGB	ACR						OSR2								TGFBR2
WDFY3	CNIH4	ISLR	PRDX6	ZNF267	NANOG						PAM								TMEM41B
MED7	PLA2G4C	NCAPD2	POLR3K	TMEM176A	MATN3						PAMR1								TXNIP
AAMP	UBE2G1	KCNAB2	NDUFB11	ACTC1	RPS6KA2						PGBD5								UBTD1
IRF5	EXTL3	RND3	NR2C1	CHST6	ACPP						PLEK								ZFHX3
ZIC1	PXN	CREB1	SLC31A1	ACTG2	S100A14						PMEPA1
SRPK2	CTAGE9	PLEKHG3	COPZ2	ETV6	SLC22A15						PRUNE2
NUDT11	CHGA	GLI3	ATOX1	GOLM1	SYNPO2L						PTPN22
PSMG1	PLAGL2	GON4L	WDFY3	SYNDIG1	LRRK2						PTPN7
SNX19	AMPD3	ASPH	MED7	MCMDC2	ABHD6						RCAN2
VCAN	KIF1A	RSF1	AAMP	KLHL41	CD109						SERPINI1
P3H3	MYO1E	NLK	IRF5	ACTN1	OBSCN						SFRP4
ITK	DYRK1B	ZFYVE26	ZIC1	BCL11A	CLEC1B						SH2D2A
ATM	KRT6B	CCL4	SRPK2	MEG3	CLEC1A						SIT1
SELL	RABGAP1	UBE2W	NUDT11	MND1	ETV1						SLC2A1
UTP3	ACTR10	FAM69A	PSMG1	ACTN3	PPP1R14A						SLC7A5
COPS8	TMEM183A	ISOC1	SNX19	B3GNT3	LINC00526						SPRR1B
PLOD2	ELAVL3	SRD5A1	VCAN	DNAJC22	ETV5						SPRY1
SULT1A1	CELSR3	ARAP1	P3H3	MDFI	MECOM						SPSB1
FIBP	CERS2	ARMC1	ITK	RRAD	MAPKAPK5-AS1						STAP1
UHRF1BP1L	BIK	WASL	ATM	SOX8	LAMC3						STARD5
FGFR1OP	TPM4	STYXL1	SELL	KIRREL2	RCSD1						STX1A
CRISPLD2	KIDINS220	FAM212B	UTP3	FAM43B	NCKAP5						SV2B
DTYMK	KRT14	ACVR2A	COPS8	MRVI1	BFAR						THY1
AP2S1	UGT8	LUM	PLOD2	USP9Y	JADE1						TMEM45A
MDFIC	CCDC134	SUGP1	SULT1A1	EPX	ADGRV1						TMEM70
IL7R	CHP2	RAB15	FIBP	MDK	FAM19A4						TMPRSS4
ZEB2	PMEPA1	SENP6	UHRF1BP1L	FAM74A4	AKIRIN2-AS1						TPM4
TUBD1	LAMC2	CHMP4A	FGFR1OP	PPM1J	RRAS						TRAF5
SFRP1	EHMT1	FKBP1A	CRISPLD2	UBASH3A	VSX1						TRIB1
KRIT1	ENSA	STX1A	DTYMK	XKR4	ACVRL1						TRIM29
BMPR1A	FAM3C	RNF167	AP2S1	PLEKHN1	PCDH12						XCL1
DDB1	LAMA5	FKBP4	MDFIC	ADAM8	COMTD1						ZC3H12A
DHX57	LIPE	PIN1	IL7R	F2RL2	ERVW-1
STUB1	CNOT4	PFN1	ZEB2	FKBP11	TCEANC
PAPSS2	TRIM2	ADM	TUBD1	F5	ACYP1
PIK3C3	MCL1	TPD52	SFRP1	IGLL5	EZH1
MTFR1	WWP2	NFATC3	KRIT1	IGLV6-57	HSPA12B
TSR3	CR2	UBE3C	BMPR1A	GALNT16	CCDC38
RHOT2	CA2	NUDCD3	DDB1	REEP2	NDRG2
TMEM97	GAS2L1	CELSR1	DHX57	POF1B	PKDREJ
CCS	CDC42EP2	FABP3	USP11	KIAA1143	RS1
TSC2	HMOX2	VAT1	TRIP12	TMEM200A	CCL26
NT5DC2	SLC35G2	XRCC1	FADS1	F12	ADARB2
MRPL28	TNPO2	LYPD3	NCL	CD209	CNTROB
PSRC1	ST8SIA5	PGBD5	RECQL	ADCYAP1	LRP1B
SPSB3	NAALADL1	ABCF1	NMT2	PPM1H	LOC254057
ADGRA3	ACSL6	LRRC8B	EHHADH	MEX3C	ABCA10
IDH1	PACRG	CPA3	PSMC3IP	IGLV3-21	F8
PDCD6	MKS1	MEST	GSTP1	SRSF12	MEF2A
GNAL	SCG3	CEBPB	ARL6IP1	MEOX1	ABCA9
LUC7L	CCDC68	KRT17	LINS1	S100A2	SHC3
CCNT2	PPT1	TNFSF12	NOTCH2NL	CAPN13	ADCY5
TMEM109	ARF4	CLIC4	REST	TNFRSF12A	F10
HAT1	SERPINB8	COL4A5	ALDH1L1	SEMA3A	KBTBD7
IRS1	KBTBD4	PEX7	TRIM66	RHPN1	LOC374890
MRPS34	TRPM4	STAU2	FECH	SLC41A2	F11
PROCR	PROX1	TCEA2	KIN	ADORA2B	SVEP1
LSS	WFDC2	ITGB1	ATP5A1	PLEKHG1	MEIS1
PIEZO2	F3	KCNS3	TCEAL4	TMEM156	MEIS2
TM7SF2	HP	CLEC2B	GSTT2	KIAA1211	ISY1
TPM2	PIP5K1A	CAMK2A	CD4	METTL1	ADD1
DBI	GABARAPL2	MAP7	ARHGAP6	DACT1	FABP4
PRPF6	AKR1C3	SHANK2	RPS3	RNF150	AXIN2
DROSHA	TRIM9	DNTTIP2	WDYHV1	MFAP2	FABP5
ACO1	SREK1	FYN	NAP1L3	S100B	PLIN2
ARHGEF10L	NCAPH	ALOX5AP	UNKL	TUBB3	ADH1A
CERS6	PUS7	YBX3	DAPK1	FAP	B3GNT8
UBXN2B	MRPS22	FANCE	NUP54	MFAP4	EHD2
VAMP5	PDSS2	NENF	PHYH	SAA3P	LOC79999
SLC11A2	CLIP4	ADARB1	PIPOX	FAT1	SORT1
USP46	E2F8	PAMR1	DZIP1	SAA4	FZD4
MSRB1	HLA-DOB	FIG4	MAPK13	ANKRD22	S100A4
FARP1	ZNF134	SLC7A5	SRP72	ADRA2A	ACSL1
SLC39A6	CHAD	PPP1R15A	GYG2	FBLN2	AFMID
SQSTM1	LDB3	MAPRE2	TARBP2	MEX3A	ZBED9
SMUG1	ZBBX	SULT4A1	SPARC	BEND6	USP44
COL4A1	MYCBP	SCN2B	MST1	ADSS	ESRP2
PDZRN3	FXR1	CD83	ACTR6	IGLJ3	FZD8
POLD2	EPCAM	TRAPPC10	CEBPZ	KRT6C	SHROOM4
KMT2A	CHGB	CELF3	SNX17	AEBP1	PRR16
SLC38A10	ID1	MAP2K7	PRPF18	BASP1	LOC90246
EDNRA	SMURF1	CDKN2B	PLCB3	SCAMP5	S100A8
CROCCP2	MT1F	EPN2	PDE10A	HIST1H4K	FAH
ANKRD17	CFAP20	BID	SEMA6A	HIST1H4J	S100A12
IRAK3	NANS	PERP	SPAST	SERPINB3	ADORA3
EIF4EBP2	ZCCHC8	MFGE8	POLR2E	GSTA5	HIST1H2AL
SLC4A2	FJX1	C1orf115	PLSCR3	SERPINB4	ADPRH
ATP5J	PCBP3	SREBF2	MTHFD2	ACAN	WWC2
VTI1B	HLA-DRB1	DNAJC6	S100A12	CLEC11A	MFGE8
SLC25A1	INSL3	AHNAK2	RUFY3	LOC100132167	SRGAP2C
ZBED1	USP20	KRT6A	CCL19	LGALS7B	FASN
PKD2	SAFB	TACSTD2	DHTKD1	KLHL13	HIST2H2AC
LDHB	ZHX2	FMOD	MPHOSPH9	SCN3A	MFNG
FES	BUD31	NCDN	EDEM1	KRT40	UBTD1
POLI	ABI1	APBB2	RPL13A	APLNR	ADRA1B
H6PD	ISCA1	MARK1	C5orf28	CXCL9	TAOK3
RALB	DBP	RRNAD1	CREBZF	ARID5B	ADRA1A
BCS1L	TUBB2B	SV2B	ANXA6	SORCS2	KLRF1
FN3KRP	DTL	CST7	EEF1B2	MLF1	ACSM3
SSRP1	PODXL2	SYP	EFEMP2	WDR35	MGAT3
SLC2A4RG	RNFT2	GUCY1B3	POLR3G	OSBPL10	MKL2
KCND3	IL27RA	IDS	RPL36AL	FGF1	ADRB1
CD99	PDE8B	TTC9	THOC5	ANTXR1	ADRB2
MPP1	TOM1L2	SIT1	RPL13	CCL1	KIDINS220
PRKCB	TRABD	FAM110B	ELOVL6	LOXL4	DLC1
TRPM2	TNKS	PTPN22	TUBGCP2	CCL2	CLIC5
ZNF133	TMEM94	KHDRBS3	MGAT2	CCL3	SARS
ZMYM1	SLC29A2	KLF5	UBA7	AK4	SEMA6D
THAP7	RRAD	ATF7IP	SLC35E3	IGSF9	CEACAM21
HDLBP	DSG3	KIAA0319	P3H1	LRRN2	MGST1
R3HDM1	PDHB	CAMSAP1	HDDC2	SLA2	MAVS
NCKAP1	PPP6R1	MAP3K9	PTPN2	CCL5	MSMO1
URGCP	SWAP70	JAG1	PDSS1	C1QTNF3	PLA1A
PRKAG2	NIPA2	SGK1	CDK6	CCL7	HIST1H4A
SLC16A6	MBOAT2	ROBO4	PAF1	FGF13	CASKIN2
H2AFZ	XAB2	HS3ST2	GNPTAB	ADGRF4	ARHGAP31
LCP2	ASAP1	CRYM	C1orf123	H2AFY2	GPR157
AUTS2	SLIT3	PEX1	SCML1	C1QTNF2	FMN1
DMXL2	FAM163A	RCAN2	DICER1	CCL8	FDFT1
PUS3	RNF14	PIP5K1C	TEAD4	FGF14	SCD
TELO2	KCNQ1	MREG	AP2M1	CCL11	FDPS
CLCN7	MRPL18	GABRB3	PIGF	BATF3	HECW2
CUL7	CARHSP1	PPL	FANCI	CCL13	HOGA1
AGER	FRMD4B	CNTNAP2	TTC31	ATP6V0D2	AGER
DYNC2H1	GOLGA2P5	MYO1D	ERLIN2	STAMBPL1	PLIN5
PKD1	BZW2	OTUB2	GCC2	MMP1	UCHL5
DNAJB14	PKN1	EGOT	ECHS1	SMPD3	SCN1A
COL5A2	CAV1	SYT13	EIF4A1	C1QTNF6	HSBP1L1
GAS1	CAV2	PAPSS1	MFAP3	ALDH3A1	AGTR1
CXXC1	NUBP1	DSP	MEPCE	FBXO32	ZNF589
RB1CC1	DOLK	CST6	PGD	MMP3	CGN
HDAC3	VAPA	SPATA2	HUS1	ALDH1B1	SCN7A
ARRB1	PLPP2	PDGFRB	ANXA10	CCL19	MKLN1
RALBP1	CASP8	IGF2R	REV1	ALDH1A3	SCNN1A
CRTC3	DUSP7	PHIP	NHP2	C12orf45	KIAA1109
TBC1D10B	MARCH5	CLSTN3	TFDP1	CCL20	AK1
B4GALT6	KIAA1324	ZNF646	KIF1BP	MMP7	PIP5K1B
E4F1	LMO1	PLD1	TGIF1	CCL21	MLLT4
SEPT11	CENPBD1P1	RAB3GAP2	CDV3	MMP10	WFDC5
QPCT	SERPINE1	MAPK9	RPL35A	MMP11	FAM73A
FAM134A	NDST1	GNG4	RPS14	ARHGAP20	ADGRF5
KIF22	COG5	HPGDS	SRM	MMP12	FGF12
GFER	DACH1	HIST1H2BD	MTMR2	TRIM36	SEMA6A
GAMT	ERP44	MYO1B	CFP	CMAHP	SLC35E3
CCDC15	FCGRT	RANBP10	CHP1	FHL2	SPARCL1
DSC2	SCARA3	GGA3	DALRD3	MMP13	ALCAM
GRINA	CDKN1C	ADA	PPM1G	BFSP2	SRPX
GPS1	TTC12	SCYL2	F2R	CXCL6	FAM188B
DHDDS	IFT22	CFB	PIM2	MMP16	MME
DCP2	SMNDC1	P2RY14	POLR3D	MARCH4	FGFR4
EIF3L	ARHGEF1	COL4A6	PCNX4	XCL1	ALDH2
MEA1	PUM3	ZC3H12A	DAG1	IGKV1D-8	BAIAP2
C12orf49	PCSK6	APTX	SCAF11	ELMOD1	FGL1
PEX6	DAP3	COX7A1	CCNG1	SCARA3	FGR
DACT1	SLC39A14	GPNMB	CRY1	RSPH9	MERTK
EPHB6	EXOSC5	SEC14L5	RPS27A	SDC1	PRKAG2
DDAH1	PNPO	RAB5B	CACNA2D3	MEX3B	CCL23
MYH10	PLEK2	MYOC	FER	CXCL12	SGF29
POMP	ASPSCR1	MTRR	SACS	SOAT2	DOCK6
TTF2	PER3	RAB38	CCR7	ARL14	FIGF
DKFZP586I1420	TRMT61B	DIAPH2	PRRG1	PHF21B	ALDH6A1
ERO1A	FGF9	HLA-DQA1	SEC24A	FOXC1	FKBP1B
SOX4	ORAI2	ENG	MAGEF1	RBM38	C6orf223
TUBB6	HSPH1	GDI1	MOCS2	STEAP1	PREX1
HBS1L	UPF1	S100A14	COPS7A	CD200	SEC14L4
CHAF1A	ASXL1	ADCK2	RP2	TMEM117	ALOX12
ABCA7	E2F5	RABEP1	NACC2	PRRX2	CDCA7L
EXPH5	NKX2-2	LRIG1	NXPE3	IGKV2-24	ALOX5AP
TRPV2	HSPA1L	HRH1	NBAS	DYRK3	CRAMP1
GM2A	LYVE1	ZCCHC6	RBM19	DYRK2	FKBP5
HAGH	LAMC1	NCR3	IBTK	MUC20	IL17RB
OLFML3	VARS	SLC34A2	QKI	IQCG	SDPR
IFFO1	KLF9	KIF21B	GAR1	SELE	FOXF1
PRPSAP1	CSTA	KCTD17	COX11	SETD9	ALOX15B
SIPA1	ITGA10	ADGRG1	PQBP1	AMPD1	OPLAH
FYB	NSL1	SHROOM2	SLC27A5	FLNC	PCYOX1
SEPT10	ETV4	XCL1	SEC61G	AMPD3	ALPP
WDR6	UBL5	ESR2	TSEN2	MACC1	KIAA0754
APPL1	APPL2	INSM1	LTA4H	SEMA3C	MPO
BHLHE40	CAPRIN2	PTPN7	RAB31	TSHZ3	UNC13B
ADCY9	TPPP3	KCNJ4	MTR	ITGA11	ENOSF1
FANCL	CNTNAP1	FPR3	NUP43	ZC3H12A	PPP1R21
ATXN7	TNFRSF10C	FDPS	CEP152	CIB2	MPP3
ALKBH1	UNC93A	SFRP4	CCR2	FMO1	FOXO3
ZNF200	NEIL1	PSG2	CLDN15	SFRP1	PITPNM2
RBM10	DRAP1	RGCC	TRPC1	IKZF2	SEMA3F
WBP2	AGA	CTF1	STX2	SFRP2	KIAA1462
UBR2	SLC12A2	MTO1	COASY	SFRP4	TPST2
NPRL3	ADSS	KIAA0930	USP13	STAB2	ATP13A4
GPX4	BSDC1	RASGRP3	TFPI	ANK1	FAM89A
PPP1R7	MAP1B	TPST2	ATAD2B	ANK2	FLT1
PRSS8	HLA-A	PIAS3	UQCR10	TMEM176B	FLT3
PMM1	VPS35	ITPKC	PSAP	TMEM217	SMARCA5
FAXDC2	FAM134B	CCL13	LMNB1	LRRN1	FBLN5
PLEKHO2	PARP12	POLD4	OAZ1	EID3	SORBS2
LILRB4	RAB8B	TESK2	C19orf24	SEMA7A	ANKFY1
DOCK2	EMC6	DMPK	HDAC6	BMP2K	ASRGL1
NOTCH3	NIPAL3	MSH3	P3H4	PHLDA1	FMO5
GGCT	PYGO1	TSPAN15	SGPL1	CCDC146	NAA15
DSCC1	TMEM59L	PCSK2	HELLS	EMB	ANG
AMPH	KXD1	FLAD1	NUDT6	GLB1L3	ANGPT1
WISP1	QSOX1	DOCK3	PSMD11	HSPA4L	CDC42BPA
CYP46A1	SNW1	ATP1A3	RPSA	P3H3	AFF2
IMPA2	ARPC1B	EPB41L1	POLDIP2	HAGHL	HIRIP3
CCNI	SEC14L1	TRAF5	MAPK1IP1L	UBD	LRCH2
PCID2	RARA	BMPR2	KDELR3	BATF	ANK3
CSNK2B	CSNK1D	TFAP2C	AASDHPPT	GPX8	NEBL
DDX18	TRIM68	KCNJ3	RPS3A	RGS5	GIT1
PNRC1	HSF1	OSBPL10	TIMM17B	NLGN4Y	SLC25A5
HMGXB4	TUBA4B	ZC3H15	CREG1	SCG5	SNX24
RSAD1	GPRC5C	SRCAP	SREK1IP1	VASN	ARMC12
NOL9	RLF	MFSD7	HADH	SPSB1	SGCG
LIMS2	PPP1R8	PRELP	PEBP1	FOSB	FOLR3
NOC2L	MUL1	NFASC	NUCKS1	SH3BGR	PPFIBP1
LPIN1	FHL3	YWHAH	DBN1	FOSL2	KIAA0894
NME4	C9orf116	GLO1	CDC23	PPFIA2	ANXA3
CEP131	PCNX2	TRAPPC6A	GPX7	AGR2	LRRC16A
ABCF3	PTPRH	HPCA	YIPF5	FAM102A	COBLL1
ARAF	HR	C11orf80	CX3CR1	ETV7	PPP1R9A
PCOLCE	MSL3	PVRL2	MGAT1	ENC1	C2orf88
IFNAR2	BRINP2	SH3BP1	RPL41	PPM1E	SH3GL2
RAB11FIP3	LRFN3	TMPRSS4	KCNE4	FERMT1	HTATIP2
SS18L1	ITGA3	KCNK3	UNC119B	PLEKHA4	RAB11FIP2
RIF1	SERPINB5	CNTN2	CSF1R	LOC100129973	SH3GL3
NOTCH1	GPR107	MARS	OPA3	CXCL13	AGPAT2
ABCB6	PDZD8	ZBED4	ICAM3	CXXC5	AOX1
BAZ2B	TACC1	BCL11A	POLG2	DOCK10	CAMSAP3
NBPF10	SH3GLB2	MAST3	SAR1B	IFITM1	MBL1P
PRMT2	PYROXD1	MFSD6	FAM208B	CHSY1	OLFM4
RGS12	ARNTL2	KIF3C	ERAP2	SMR3A	ITGA10
NAGA	BAK1	B3GNT3	MCFD2	BIRC3	ITGA8
RHOBTB3	CD74	NCSTN	TMF1	SHOX2	EPB41L5
CTIF	ZNF669	KCNJ2	PFAS	CCDC80	LMTK2
TRIO	TCFL5	PLEK	MRPL46	DGKE	KIAA1549
EXOC3	RTN2	TDP2	HNRNPA1	GPAM	NTNG1
ARHGAP10	PPP5C	TRIB3	RASSF4	FHOD3	SHMT1
SOWAHC	FAIM2	HTRA1	GNAI1	NBEA	KLF15
PTGIR	MYO5C	C16orf58	POLR2I	BTLA	SLC26A9
ICE1	CAAP1	HPGD	ZNF131	CPZ	ARMC9
CCNA2	APH1B	GABRA2	CAD	FDCSP	TACC2
ARL5A	CRELD1	ATP6V1E1	MLX	VAT1L	PHYHD1
HEMK1	CXXC4	NPTX1	TAF2	BCAS1	LYSMD4
C2CD2L	DPH2	GABRG2	GTPBP4	DZIP1	MSH4
ACOX3	NAP1L4	SLC2A1	STRADA	LRRC4C	SYBU
BAG6	DCAF11	MTMR1	SIDT2	ST8SIA1	FLVCR2
UBXN4	ELF1	ACOT13	HNRNPDL	APOE	APOD
LGR4	DNAJC2	RNASE1	SLC35A2	HTRA4	TXNRD2
NF1	DLST	DOCK9	ZNF432	SIX1	APOH
UPK1A	TSSC4	KDR	TBCCD1	SKIL	RAB11FIP1
PIK3R3	TRIT1	HAND2	RNF11	CPNE5	PIR
POLR3B	PIGR	ELMO3	LILRA3	ERICH5	FCN3
MPG	NRG1	PHKB	HS3ST3A1	FASLG	SLC48A1
HUWE1	GPR135	SPRR1B	ACAA1	AQP3	CCDC141
LAMP3	MICAL3	CEACAM1	TUBG1	CASC10	SHROOM2
L2HGDH	ZNF140	KIAA0040	AATF	RAB6B	GBA2
USO1	CCNT1	CHST1	FZD2	SLAMF1	SLC1A1
PSMB4	PDIA3	TTC13	TSEN34	BHLHE40	MBIP
CHAF1B	SBF1	TTLL7	LANCL2	IL23A	LCN6
TEFM	MIR22HG	REPS2	PRKCSH	AQP5	TCAP
MN1	UBTD1	MYCBP2	SMARCA1	SLC4A3	APOPT1
BMP5	SNX6	TBKBP1	GEMIN6	SLC2A1	ABCC6
TBC1D16	SFPQ	ARHGAP44	KCNJ16	SLC2A5	DENND3
PHKA1	ABCC1	HSPA9	RPL27A	CD200R1	PRX
USP9X	CHKA	TMEM62	SERP1	NBPF1	PPP4R4
DPAGT1	ABCB1	IRF6	RPS2	SBNO2	GCOM1
USP15	LRRC20	FCGR2B	SIL1	IGDCC4	LOC643441
POLD3	CDK20	ACTN1	PSMD4	PDLIM4	EPG5
DHRS1	RAP1B	COL15A1	RTCB	MSMB	SACM1L
DCPS	RAB5A	CSF1	DOK1	SLC6A1	ARG1
RAB26	GYG1	TPPP	WAC	ANKRD36B	LIMS2
BACH1	TIMM17A	PAM	ATP6V0E2	EFHC2	SLC51B
STAM2	TMC5	DYNC1I1	MRPS10	LRRC55	PKNOX2
MOXD1	NECAP2	SPARCL1	TNFRSF10B	LY6D	SLC6A4
SLC25A17	ELAVL4	HDAC7	WDR43	RND3	TXNIP
FAM172A	CALR	RUSC1	ZNF267	POSTN	GBA3
MYO1F	LAMTOR5	SGMS1	RPP38	MSX2	MST1
POLR1C	TRIP4	KIF5A	MARCKSL1	LRIG3	GRAMD2
KDELR2	RHBDD3	SH2D2A	PNISR	FRK	MT1A
GAS7	SNRPG	ST14	GNL3	SLC7A1	YEATS2
MAN2C1	DUSP5	NMT1	FAM35A	RHOH	MT1E
GLRB	ASCC1	RAPGEF5	NPDC1	FANK1	MT1H
SETD4	RHOBTB2	OSR2	RBM3	PIEZO2	PPARGC1B
PAPD7	PARP2	OLFML2A	RNF6	TNFSF11	MT1JP
NCOA1	BCL10	ATF3	NAP1L1	RGS20	RADIL
OPA1	DUSP8	USP5	MINA	ZBTB32	MT1M
GLA	ANXA3	CACNA2D1	ST8SIA1	MLIP	MLH3
GDPD3	DDA1	NEO1	NHLRC2	SCUBE2	NRBP2
ARPP21	GPN2	PLIN2	GOLT1B	DKK1	ARRB1
ITGA5	PDE9A	CXCR6	SEC11A	MIR17HG	SH2D4A
VEGFB	HDAC1	SMAD7	HSPA13	DIEXF	SLC11A1
RPL7	TSC22D2	GSTM4	SNRPD1	DACH2	GPIHBP1
GTF3C1	FLNB	ANK3	TF	PPAP2C	SHANK2
CBLN1	CD72	RMDN3	MAL	SCGB3A2	DOK4
ETAA1	IKBKE	EFHD1	CPVL	SLC16A2	SLC14A1
BTK	FAM32A	SEMA4F	FAM168A	CADPS	STXBP6
SNX2	ZFP36L1	CYB5R2	CIRBP	CGREF1	ART4
KIAA0513	SMARCE1	RASL12	DMTF1	TNFSF13B	KLF13
IL2RB	CKLF	PARVA	SETD2	MARCH3	C7orf62
UBE2V2	ARC	TRIM62	GNAI2	TP63	XIRP2
WDR46	LLGL2	CNNM4	RPL32	TNN	ASAH1
RBBP6	ENPP2	UBE2Q1	RCN1	HHAT	MTERF2
UXS1	SZRD1	RAI14	LOC730101	FRZB	PDE8B
ALDH6A1	PTPRB	IGFBP2	GLT8D1	PDGFD	WFIKKN1
PTH1R	TP63	ENPP4	TOPBP1	SKAP1	ST6GALNAC3
TNS1	TOR3A	CYB5R4	HADHB	SLC22A4	SLCO2A1
DHX29	C9orf40	PTPRO	SOD1	CNKSR3	ASL
NCOA3	HBEGF	IL1RAPL1	DNAJC4	NSG1	SLCO1A2
PALLD	GFRA2	CD22	CYCS	GNB5	FHOD1
ITGAV	FZR1	GSE1	GREB1	SLN	LGI3
NOTCH2	DENND6B	MED20	LIMD1	DAPP1	SLC22A3
SLC6A15	ANKRD2	CEBPD	SLC7A6	DACT3	B3GNT2
CLCC1	SMURF2	RAPGEF4	KATNA1	C15orf48	HSD17B6
NELFE	SSNA1	ARSF	KDELC1	CD24	DNAH17
APOLD1	SEL1L3	SNPH	PLK1	MKX	EBP
ITGAX	MOG	NR2E1	CST3	MTTP	ZNF641
UBA5	HOXD10	ITPKA	GSS	TIFA	MYLIP
APPBP2	AGL	PSTPIP2	HADHA	GPSM3	AOC3
SEMA3C	PPP1CB	EFNB2	SLC16A4	LYPD3	CCDC68
CCL20	TCF3	EPB41L4B	PDCD11	CHRD	KCTD14
NR2F1	QARS	EPS15L1	IL15	SMARCC1	LAMP3
SLC25A6	PFDN2	PHACTR1	MYD88	WNT10A	EFR3B
PPFIBP2	GAL3ST1	FHOD3	TP53I3	UHRF1	TSPAN13
VANGL1	PPP1R2	EDA	RETSAT	HES4	ABTB1
PNPLA3	R3HDM2	EXTL1	CCL21	OGDHL	AKR1C3
AIF1	ZBTB43	UBAP2	AHNAK	HAPLN3	NECAB3
BHMT2	SERPINB1	PLAA	FKBP10	RAB7B	RACGAP1
SLC25A28	CNIH3	SLC27A6	USP1	SOCS1	FLCN
TLR2	CCDC88C	ZNF638	ZNF330	RASL11B	MTRR
SC5D	ZNHIT2	THY1	TNPO1	IFNE	ZFHX3
EXOC7	STMN2	ART3	GDI2	PDE5A	IRS2
PAXIP1	MTSS1	AMOTL2	PKMYT1	CARD11	TTC39A
LIN37	PRDM10	AP3B2	CDC14B	SMO	LIMCH1
S100PBP	GRB2	OVOL2	AGBL5	ASB4	PROSER2
TMEM120B	TMEM9B	WISP2	LRRN3	EGFLAM	TRAK2
RBFA	ARSD	IFT122	GHR	IGFL2	DAAM1
CADPS2	JUNB	SNX3	MCMBP	ATF3	FUT1
ENGASE	NDUFA8	DDX58	MAT2B	CEP152	ATP1A1
ARID3A	TAF1	PDE2A	PBK	C1orf106	CCNB1IP1
ADGRL2	NR1H2	NINJ2	STAT5B	TRAF3IP3	ATP1A3
MIF	GOLGA2	LRP3	ABHD4	SNAP25	LPAL2
NREP	CARD10	RHBDF1	SLC37A4	HAMP	OCLN
ARHGAP4	LRRC8D	GRHL2	CLCN3	SNAPC1	ATP1A4
CLOCK	COQ10B	TPSB2	ARGLU1	TPPP3	ARRDC2
EDNRB	SFMBT1	SYN1	RAB4A	ASB2	KIF13A
EIF4ENIF1	SEP15	WDR77	TGOLN2	FUT2	STX11
DECR2	MISP	ASB6	LRP2BP	SLAMF7	TMEM26
MCM4	NOP2	PPFIA3	GLI2	TDP1	SPEN
SSH3	TBC1D22A	BIN2	SRRD	ATP1B1	PRDM16
LILRB3	MAPK11	TPSAB1	DYNC2LI1	ATP1B2	SLC2A12
KATNBL1	RABGGTA	ZNF365	RFC3	FUT8	DPCR1
WDR33	CARS	TUBA4A	BAG2	STK38L	FAM63A
DCUN1D2	PKIA	TMEM70	KCTD9	FYB	SNTB1
ACO2	C1QL1	KTN1	CYP2E1	HS6ST3	ABCC13
SAMM50	TCTN3	ACSL5	NUP93	MUC4	MUT
DVL3	LGR5	GOT2	PPP3R1	ANKRD30BP2	DKK2
RPS4Y1	DYRK4	DOPEY2	PEX12	FIGNL1	HYAL2
KMT2B	SLC1A4	STK26	HSF2	GEN1	RNF182
PFN2	HSBP1	BSN	SHCBP1	PDE7B	GAB1
UCHL5	ALCAM	ARFGEF2	ATP5C1	PLK4	RAI2
C5orf45	SYT1	STS	SNUPN	STAG3	CACNA2D3
MCM3AP	MOBP	PPFIBP1	SLC7A11	CLEC4C	EMCN
CLASP1	GNL2	PRKD2	FOXJ3	KRT37	KIF1C
FAM179B	DNM2	MAPRE3	BST2	MIAT	PDZD2
ATP10A	STX10	SGSM2	VOPP1	LRRC15	PHACTR1
RPS6KC1	ST6GALNAC4	GTF3C4	CTSZ	MX2	SOX1
PCP4	CETP	BBC3	AFG3L2	GABPB1	GALNT15
DAAM2	MDH1	CNNM2	TMEM243	SAMD4A	B3GALNT1
METTL22	STK39	FAM234B	LIFR	GABRA2	STARD13
GNA14	NUP188	FXYD3	DDB2	MYBL1	B3GALT2
ACVR1	KLC2	MAP3K5	CAPNS1	CPNE7	FLJ37453
GLMN	NR1D2	C21orf91	TIMP4	SORD	KBTBD3
ZNF24	SERBP1	UBE2L3	NOP16	MYBPC2	PALD1
STX6	MRPL17	CEACAM6	TMEM33	MYBPH	LOC100130815
GOSR1	RRAS2	PDE6D	FGFR4	ST6GALNAC1	NES
FOCAD	LPL	RAP1A	CBX3	MYC	ZHX3
PALB2	HSPA5	NFYA	MAPKAPK5-AS1	ODF3B	SYCP2L
DNMT3B	MRPL35	GRM3	SNRPE	RAB23	CPAMD8
SEC22A	GAP43	GPR37	ENO3	SOX4	HBS1L
AKT1	ATP5S	UNC13A	GLIPR1	CCDC71L	SP100
CHMP6	IER2	COPS5	MRPL23	MYCN	GALK1
XRCC6	PNO1	IL1R1	RPL26L1	DOK5	IZUMO4
SUOX	WDR41	KCNB1	NUBPL	SOX11	MYL3
FLOT1	MED27	PLEKHA1	HMBS	LINC00473	MYO1C
GLTSCR1L	AOC2	ATP2C2	RPS9	ABCC3	WWC3
NSUN5P1	FGFR1	RBM8A	LZTFL1	GAD1	IP6K3
MSRB2	ECE1	PSD	HSPA14	N4BP2L1	PPP2R2D
NSFL1C	OSMR	TRIP11	RPLP1	MYH2	ACRBP
CUL5	FAM110D	KLK1	ZFP30	TNFRSF25	SPOCK1
CD3E	CSNK1G2	CD1A	SMARCA4	NMNAT2	VAMP5
RPRM	NAT10	ARHGAP33	S100A11	PLK2	DOCK11
WFS1	ASIC3	FBXO28	SEPHS1	UAP1	MYO9A
YES1	ATG5	NMNAT2	DCLRE1C	SPAG4	HOPX
ZNF217	PDCD4	RNF125	IGFBP3	ADAM19	OR5I1
COL16A1	TMEM41B	RAB25	C11orf24	ARPP21	PPP1R3E
SULT1A2	TNFRSF12A	HSD17B4	UFM1	NKX6-2	ATP8A2
ZC3H13	TNFRSF10D	VWA5A	TMED1	FAM150A	AZGP1
HIBCH	FPGS	ARID5A	FGF2	NEK6	BEX1
NDUFA10	SFN	ZNF750	ARHGEF6	MYOM1	INPP5K
FTSJ3	GSN	GDAP2	PLAC8	PPAPDC1B	ACSS1
POLR1D	NUP37	CACNG3	KCTD5	SPIB	SDCCAG8
PAXBP1	SLC17A5	TEAD3	IARS2	SPINK1	LRRC32
AP1AR	NUP98	TNFRSF14	IFIT5	HRK	SPTBN1
SAP130	IGFBP6	TNFSF9	CEP170	MYO1E	CDK19
ZNF174	KCNN4	MAP3K13	EML4	TNFSF14	WASF3
MBOAT7	ZDHHC24	PRRG4	SATB1	SPP1	BEX5
SP2	YAF2	TMEM53	MLLT11	TAGAP	RIPPLY3
CXCL10	PRNP	SPRY1	NUP214	ADAM23	TSPYL2
PAX6	NACAD	DPT	ELP5	KGFLP1	RBM26
CACNB2	RFK	SLC8A2	BBS10	SPRR1A	GATA2
NDNF	PLLP	CAMKV	GAD1	SPRR1B	MRPL43
UBE3B	CCDC130	SUMO1	HS3ST1	SPRR2D	ADGRB3
MCM6	PKP3	ZBTB7B	FBL	CYSLTR1	FXYD6
TTC37	PIGO	YWHAZ	NOLC1	TTC39C	FXYD4
NID2	HRK	ANKEF1	SEC23A	SEC24A	KLRG2
RALGAPA1	IRF9	EXOC2	PTCD3	IL17B	FAXDC2
KCNJ8	SYT11	SLCO4A1	CCDC90B	LOC440895	SIGLEC5
RAB27B	CLCN4	SCMH1	FAM169A	RNF19B	BCAT2
GZMH	RALGPS1	C11orf63	C2CD2	BAAT	GIMAP1
POLH	FSTL3	AAMDC	DPM2	KBTBD8	UNC13D
SNX27	GPBP1L1	EHMT2	PDE3B	SRD5A2	HTR3C
FOS	CRELD2	SERPINI1	RBM22	AKR1D1	CLSTN2
CAPN15	CTNNAL1	ZBTB22	FSD1	PRSS22	BCL2L2
NME3	ABLIM1	C2CD3	LMO2	RIPK2	COLGALT2
CDK13	WDR55	HDHD3	SELT	ADGRB2	ALDH1L1
HAUS3	SUPV3L1	UVRAG	PLA2G5	DDIT4L	GCNT2
DESI1	EMP1	ZNF787	FAM216A	DNER	LOC729680
CAP2	FABP4	DAB2	HIGD2A	OXCT2	POPDC2
ASCC2	ATP1B3	BORCS6	CMTM6	LOC100130741	SCEL
POLE	FAM53C	PDGFRA	CEP112	NAP1L3	THSD1
AKR7A3	KIAA0355	PPP1R11	LRRC49	SUSD3	ACSS2
LDOC1	LOC283683	DTX4	MBNL1	TNFRSF6B	SSTR1
RGS7	EML2	CLDN3	SSR3	GATM	GNMT
CNOT8	PCSK1N	IFIH1	CHD1	RAP1GAP2	NDUFA10
WIPI1	ELL	SIN3B	NEK4	VSIG1	SULT1C4
ZDHHC17	SLC35C1	VAC14	MLF1	IL20RB	ZNF467
FAM13A	C7orf43	CALCOCO1	ANAPC10	PARD6G	FAM21A
CPSF7	URM1	STARD5	FAM98A	BPIFB1	GDF10
ZCCHC2	MRPL34	CELSR2	PSPH	GPR87	IL18RAP
PRLR	PRMT3	CABP1	TKFC	P4HA3	IL18R1
P3H2	TOR4A	TRIM24	TBC1D9B	SEC11C	SESN1
NPC1	RFX5	TIE1	PRR7	PGM2L1	SPIN4
ZNF7	RANBP6	CUL4A	PSME4	BCHE	CDKL1
POP7	TNS4	SSBP3	SLC25A37	SLC28A3	GLCCI1
APOL6	PPP2R5B	APOBR	PFKM	ATP10B	SLC16A12
CCL5	B4GALT2	KHDRBS2	RNASEH1	TNFRSF18	BDNF
RHOQ	VRK3	PLEKHA6	IGHMBP2	CDHR5	NAGS
MTERF4	RBP1	TRIM29	CREB3L1	MFSD6L	SAP30
HLX	SH2B2	PARP8	CDC123	MIR100HG	SLC39A8
SLAMF7	WDR82	TERF1	CFH	BCL2	LOC221814
ZNF767P	PPP2R4	ARNT2	SEC61A1	BCL2A1	GGT1
MTM1	GIT1	SVIL	MTPAP	GCKR	BFSP1
WBP1L	ABR	KHSRP	NDUFC1	LOC729683	CNTN6
GFPT2	BTBD1	SOD2	EXOG	MESP1	GGT3P
RPL22	MEAF6	OCRL	TAB2	BCL3	LIN7A
CCSER2	MVB12B	TINF2	LPIN2	SPNS3	CMTM8
APOL2	EPAS1	TGM2	COMMD4	COL25A1	GHR
N4BP1	PSMD5	MLXIPL	MAK16	SAMSN1	GPD1L
CTNNBIP1	PER2	FUT8	DAZAP1	SIX4	GPR146
SOS1	ZNF10	KMO	ZMAT3	SSR4	NEDD9
TMEM158	FAM102A	MCOLN3	RAF1	SMOC1	BLVRB
C16orf59	RIBC2	NTAN1	PRKCA	SMOC2	CFLAR
ALDH2	NOL3	FANCG	MYBPC1	SSTR2	IGSF10
NOVA1	TSG101	NEDD4L	CUL2	TNFRSF17	PARD6B
TTC3	STK17A	C2	RSRP1	NKAIN2	GIF
MGRN1	ITGA6	NVL	DDX50	SIT1	WISP2
SRBD1	BRF1	AGAP1	MAB21L1	TMEM71	CDKL5
FLVCR2	MMD	PLN	SMARCD2	TNFRSF21	LDHD
LILRB1	CCDC53	SPON2	CPPED1	GEM	GJA4
FAM65B	FGFBP1	CYP2J2	TESC	BDKRB1	RTKN2
PGAP1	NEDD9	PPP1R13L	TSNAX	CLECL1	SULT1A2
INSR	RNGTT	DPF1	SEC13	BDKRB2	NEK3
RBM15B	COL9A3	STAP1	SRPRB	GFI1	DUOX1
ACSL1	HLA-B	TMEM159	ATP5G2	FGF18	ADHFE1
MLLT10	PIGT	CYB5A	TRIM5	PDCD4	BMPR2
PSMC5	C9orf16	FOXRED2	FTSJ1	STAR	BMX
CHD8	MMRN1	RNF5	HFE	FREM1	SULT1B1
KYNU	B9D2	S100A8	MSH6	CFB	DIO3OS
ETNPPL	CAB39	CRISP3	EMC8	SEPT6	BNIP3
COL4A3	MAGOH	NSMCE4A	PAQR3	HCST	STX3
AEBP1	TRIM8	KCNK5	MRPS35	STAT4	AJAP1
GABBR1	LBH	ATP5SL	TMEM106B	WDR43	LINC00165
PDE1C	DNALI1	FAM20B	LRRFIP2	BICD1	PELO
RASL11B	PTPRN2	HOXC13	TMED3	HELB	STXBP3
CRYZL1	PCCB	ESM1	PNMA1	BID	GPC3
NAA10	RAB21	NXPH4	VPS13C	BIK	SULT1A1
NQO2	PPM1A	CLDND1	SALL1	CFHR3	BTNL3
SMAD5	SYNJ2	MAP4K2	KIAA0232	HSPA13	PLA2G12B
NADK	MAPT	ORC3	AIMP2	PRDM1	DGAT2
CD68	BCL2L1	IQSEC2	PRMT1	BLK	NECAB1
ZNF175	ACYP2	PRUNE2	ZFPL1	CXCR5	FGD4
LDB2	LONRF3	DAD1	PUF60	BNC1	NFE2
MAML1	MKNK2	CHI3L1	ETNK1	NELL1	FIBIN
PITPNB	LPCAT4	PYCARD	G6PC3	PROM1	NFIC
NSMAF	ZFHX3	PUM1	ACOT9	NEFL	KLF9
ATP6V0A1	ICA1	HECA	SH3TC1	BMP4	MAMDC2
OTUD3	DUSP6	CDC42BPA	ATXN7L3B	BMP7	ABCC8
NRGN	GCLM	MYH11	ZNF207	ANKRD36BP2	NBEAL2
ITGAL	IFI27	TLN2	FUCA1	FNDC1	GLO1
STXBP1	ITGB4	AGAP2	APH1A	NELL2	RPUSD3
DCAF8	ATG13	SNED1	CHRNB1	GJB2	RHOBTB2
FMR1	ERF	ETHE1	SDF2	ZNF469	SIMC1
NUPR1	COL17A1	MMP12	CHCHD2	GJB3	GLUL
DCN	DCLRE1A	SAYSD1	BDH2	STX1A	NXF3
CACNB3	TSPAN1	LITAF	CDKN1B	GJB5	FNDC9
RPL3	HOMER2	KPNA6	RCN2	SULF2	CARD6
FAM168B	COPB1	CDK5R2	TTLL3	DST	STARD3
INTS1	ZFAND6	SERTAD3	IRF4	GPR174	SYN2
PSMD14	CDC42	SPSB1	KPNB1	SMPDL3B	ACCS
MZT2A	VGLL4	PLEKHG6	MFAP1	APLN	NID1
PAAF1	RBM38	DOCK1	MYL6B	PDLIM3	SERINC3
ACADSB	CCNE2	CPM	RIC8B	GBP5	C2
HOXB2	HOXA10	ITGB6	ELK3	NFATC1	GNA11
STARD8	CBFB	TMEM45A	CDC25A	IER5L	CACNA1H
MEIS2	GCNT1	TRIB1	CDH2	NFATC2	POPDC3
DIDO1	DHX40	GZMA	RRP8	IER3	KCNMB4
SLC24A3	HLA-DRA	ABCD1	LUC7L3	SYNJ2	MMS19
ERBB2	RASSF2	ZNF180	WIF1	PXDNL	TMEM97
COPS3	CFLAR	MAPK8IP2	PCYOX1	SPHK1	FGD5
TOPORS	RALGDS	PLPP3	SNRPF	SULF1	RPL13P5
ASS1	TXNIP	ESRP2	RAB29	GLI1	NIPA1
EDEM3	PIGB	GPR153	SNX11	CD163L1	GNAQ
HTN3	LAMA3	KCNN3	MLH3	GLI2	BMPER
TIA1	GFOD1	ITPKB	CLPB	RAB30	TMEM14E
LPCAT1	TGFBR2	MXRA5	NAV3	BHLHE22	COX4I2
DRG1		TAF5L	MXD4	MYPN	MCF2L
DVL1		INTS8	UBE2E1	NFKBIE	ZC3H7B
FAM50A		SIRT2	AEN	XCL2	BEX2
ISG20L2		PTPRN	PRDX3	GATS	ADGRL2
STAG2			APRT	SEL1L3	CCDC84
SIK3			BBIP1	ADAMTS16	LNX1
OARD1			NET1	BYSL	PLEKHA7
PGS1			B9D1	FAM229B	TAL1
ZNF12			DENND5B	NGFR	TALDO1
TBX3			R3HDM4	ERC2-IT1	MYRF
PPP4R3A			SPATA6	GM2A	NOS1
CYBB			SPA17	NHS	PDLIM2
FRMD4A			HIP1R	C3	PSRC1
CD7			PDGFA	NINJ1	SPSB2
PTGDR			PLIN3	TAC1	AGTPBP1
CXorf57			IL6ST	LUZP2	NOTCH4
IKZF2			RNPS1	PCSK1N	CA2
TXNRD3			FKBP14	C4B	SLC27A3
			RPS6KA3	CACNA1G	CA3
			MRPS11	MLLT11	TBCE
			EXOSC9	APOBEC3C	CA4
			TIMM13	MTCL1	NOVA2
			TNKS2	NKX6-1	TBX2
				STRA6	ANKS1A
				GPT2	SERTM1
				SPOCD1	TBX5
				ADGRF1	TMEM139
				NNMT	TBXAS1
				SPINK6	TMSB15A
				KYNU	GPLD1
				IL33	WSCD1
				LDLRAD4	ZNF704
				SDS	GPM6A
				GOLGA3	CACNA1D
				TBX1	GPM6B
				UBXN10	GPR4
				SLC27A2	MGAM
				SFN	CACNB1
				SPINK5	TBX3
				KLHL4	USP13
				ANO4	CACNB4
				IL24	NPR1
				GLIPR1	C5orf56
				DENND5B	NPR3
				PRUNE2	NPTX1
				ACSL6	GPR20
				RGPD2	CRIPAK
				CXCR3	PCNPP5
				KIAA0930	NUDT16
				TCF3	RAB17
				ADAMTSL1	ZNF577
				LURAP1	THSD7A
				CUX2	NEDD4L
				TCF7	SELENBP1
				GPR18	TCF21
				TRIM2	SASH1
				CALB2	MLX
				HSPB3	GPER1
				NRAP	NOL3
				MCHR1	NRGN
				PIM2	TCN2
				CPXM2	NRTN
				NT5E	SLC35D2
				NTF3	F2RL3
				SCFV	PCDHGA3
				NTRK1	SYNE1
				NTN3	DOCK9
				ROR2	NTRK3
				NTS	GRK5
				PCDHB14	TAF1C
				CAPN6	ROR1
				SYT6	MKNK2
				PCDHB12	C8orf46
				SOCS3	CAPN3
				APOBEC3H	RAPGEF4
				CH25H	CLIC3
				DUSP14	GPX3
				PCDHB7	SLC19A3
				GPX7	HIP1R
				PSD3	AMDHD1
				STMN2	LRRC3DN
				CASP3	NAT8
				TSPEAR	PCDHAC2
				OVOS2	PPP1R13B
				SNHG8	ESAM
				ENTHD1	GRIA1
				CLIC6	TNS2
				GRIN2A	FAM13A-AS1
				SH2D2A	TCTA
				TDO2	SEMA5A
				ARHGAP39	SETD4
				BBS5	CAT
				FCRLA	B3GNT7
				RUNX1	FRYL
				LINC00589	SRGAP2
				MEI1	HIF3A
				TEX11	MS4A15
				RUNX3	CAV1
				VWCE	HACD2
				ARHGEF25	CAV2
				CXCL1	CAV3
				LOC727916	PTPN21
				CXCL3	FCHO2
				OGN	RUNX1T1
				ANKH	CBFA2T3
				FGFR1OP	TECTA
				LINC00525	SLC7A7
				MGC16142	TEK
				AARSD1	ARHGAP5-AS1
				CLDN2	PAPSS2
				CLDN1	GRM8
				TMEM121	OGDH
				DIRAS3	MAP3K6
				NCS1	CIT
				TNFRSF11B	PKHD1L1
				PRR7	CBS
				CHST8	ANGPTL1
				TFF3	GRASP
				FAAH2	SIRT4
				GSTA1	CCK
				GSTA2	FAM46B
				GSTA3	OPHN1
				STARD5	UPK3B
				CCND2	KRIT1
				TGFB2	FDPSP2
				TGFB3	TFPI
				GREM2	GSTA4
				IL1RAPL1	CCND3
				TGFBI	GSTM1
				LOC100130417	MMP25
				LIMD2	GSTM4
				ZMAT3	GSTM5
				CCDC83	TGFBR2
				COL18A1	PLA2G16
				HHLA2	TGFBR3
				CD1A	USP8
				CD1B	ZNF106
				CD1C	MFSD2A
				OSM	HHIP
				CD1E	RGN
				THBS1	OTC
				CD2	SLC44A1
				THBS2	C1orf198
				CD3D	SULT1A4
				PTP4A3	C14orf1
				THBS4	CD5L
				CD3G	ARAP3
				CD5	THRA
				OVOL1	SEC22C
				KLHL25	SLCO4C1
				THPO	FAM107A
				LINC01588	ABCA6
				CD6	P2RY1
				ANGPTL2	HEY1
				CD8A	TIMP3
				OXTR	TIMP4
				CD8B	GCAT
				THY1	NKX2-1
				LINGO1	TJP1
				DTWD2	C8orf60
				CD19	IL17RE
				TIGIT	TKT
				MS4A1	ATOH8
				TIMP1	SEPT7P2
				TIMP2	INMT
				P2RY6	SUSD2
				LZTS1	FAM222A
				CD27	POM121L10P
				CD28	CD36
				SAMD11	NISCH
				SPERT	SH3D19
				ZNF436	KANK3
				TYMSOS	TLR4
				TLL2	TSPAN7
				CD38	APOL3
				SYNGR1	APOL4
				GZMK	CD47
				ANXA10	TAS1R1
				SERPINB2	TM7SF2
				CHEK2	CD59
				SERTAD4	TMOD1
				TSPAN6	HIST1H2BD
				CD48	OR2A9P
				KLK8	MACF1
				GPR137B	DAAM2
				MEDAG	CORO6
				FCRLB	C1orf145
				PAK3	PARK2
				TNFRSF13B	AKAP2
				CD69	CLDN5
				CPXM1	HAGH
				CD70	IL1RL1
				DGKI	MAP3K13
				PAM	MST1L
				CD72	GJC3
				CNTN3	CGNL1
				HSH2D	HAL
				CD79A	PNPLA7
				PAPPA	NOSTRIN
				CD79B	TNNC1
				FAM124A	PARD3
				DUSP10	REPS2
				TNS4	CDC25B
				PRR15	KAT6B
				TNFAIP3	AJUBA
				FAM101A	TNNT2
				GALNT6	MMAB
				SLC5A8	PCBP2
				TNFAIP6	TOX2
				PAX9	PCDH1
				HAS1	TNS1
				HAS2	PCDHGC3
				SYTL1	CDH5
				HBA2	SSR4P1
				TNNI2	PCDH9
				TRIM47	CDH10
				RAB37	HACD1
				HBD	DISP1
				CDC42	HCLS1
				CDH2	LOC100132356
				CDH3	CDH13
				CLCF1	FAM177A1
				SLC16A7	MCEMP1
				PCDH7	HTT
				SERPIND1	LOC100294145
				CDH11	PXMP4
				DCLK1	TPM1
				FRMD5	NRN1L
				ALPK2	TSPAN12
				FAM83A	CDKN1C
				SEZ6L	TPO
				TPBG	PCSK2
				FILIP1L	MAGI1
				HDC	CDKN2D
				XPR1	CDO1
				FCMR	KIAA1324L
				LOC730101	PRTG
				SP140	HIP1
				PCP4	C15orf52
				CDKN1A	PDE6A
				PCSK1	CEBPA
				CFH	TRIM4
				TPM4	PDGFRA
				CDKN2A	GLT1D1
				NOLC1	CACNA2D2
				CLDN14	CES1
				HGF	FLJ35700
				SDSL	OPN3
				COX6B2	PDK4
				PDCD1	LOC283701
				HSP90B1	DAPK2
				MGC16025	STXBP4
				PDE1A	TRPC3
				TRAF1	PCP2
				HIF1A	SLC10A4
				TRAF3	HLF
				TRAF5	CEACAM4
				PDE4B	PACSIN3
				CLGN	GPR141
				HIVEP1	FAM174B
				WDR64	FAM69B
				HIVEP2	PEX13
				TMEM229A	PF4
				MSC	MGLL
				GCNT3	ANKRD20A2
				NLRP7	AKR1C4
				PDGFRL	HMGCS1
				ABCA13	PFKFB2
				HLA-DPB1	GGTLC2
				PDK1	CHI3L2
				HLA-DPB2	CHML
				STK17A	FOXA2
				TRO	CHRM2
				ENPP3	PGC
				SLC26A4	TTN
				SERPINF1	PGD
				GDF6	CHRM3
				GNG2	GTF3C3
				TRPS1	CD163
				BLNK	TMEM2
				C16orf74	TUFT1
				FNDC5	PCTP
				KLHDC7B	STX12
				TMEM154	AFAP1L1
				E2F7	ZNF77
				HMGB3	VAMP3
				SCRG1	TAOK2
				KCNE5	TXNRD1
				ZNF683	HOXA5
				HPSE2	HOXA6
				RHOXF1	PHEX
				COL22A1	SLC9A3R2
				CHEK1	HPCA
				CYTL1	LOC283788
				LEMD1	SLIT2
				WNT4	SIAE
				LOC642131	TFCP2L1
				LY96	LOC100131170
				CD83	MINOS1P1
				CHI3L1	CADM1
				CHIT1	NOXO1
				PFKP	MID1IP1
				PHLDA2	CLCN4
				TRIM29	GFOD1
				NREP	PIK3C2A
				CHN1	CLIC2
				CHN2	HPCAL1
				LOC728175	C7orf25
				C2orf27A	PIK3R1
				FAM129C	TMEM106C
				VPREB3	HPGD
				TTR	CLN3
				SVOPL	GORASP1
				TUBB2A	HPN
				IGFBPL1	SUN2
				RAB3C	AHNAK
				ZNF826P	TMEM245
				TWIST1	RIN2
				SMPX	BEND7
				TNFRSF4	FAM218A
				CKM	TMEM38A
				ZBP1	ARHGAP29
				ARHGAP22	UGT2B4
				HEPACAM	FAM189A2
				LHX2	UGT2B10
				COLEC11	BRI3
				PHKG1	TJP2
				NLGN3	PLA2G1B
				ITGBL1	TOLLIP
				LRGUK	PLAG1
				HOXB8	EXOC3L1
				RAB33A	SLAIN1
				SERPINB5	PRRG4
				LOC388242	PLCB2
				KCNE4	LOC554206
				SLC9A3R1	PLA2G4F
				HOXC9	FAM105A
				CLC	TMEM125
				SERPINI1	NCR1
				ICOS	ELOVL6
				RPRM	HSD17B4
				SERPINB13	MED17
				OAF	QKI
				HOXD8	SDR16C5
				NRXN2	CDKN2AIPNL
				SLC35F3	HSPA2
				FAM83F	MLPH
				CLU	METTL7A
				ASB5	PLXNA2
				PROM2	CNR1
				RHOV	MARC1
				LIPG	PKN3
				PIM1	PICK1
				PIK3CG	TNS3
				UCHL1	C1orf116
				HS6ST1	SH3BP5
				DERL3	TECPR1
				MYO3B	OSGIN1
				UCP2	PMM1
				PIP	ZNF114
				GRAP2	VEGFA
				PVRIG	MIER2
				CCDC138	CERS2
				TMEM59L	USP53
				UGCG	COL4A3
				NGEF	SPDYE1
				CTHRC1	VIP
				HRH1	VIPR1
				PLA2G2A	ROBO4
				SLC39A6	SESTD1
				DNAJC12	PGS1
				OCIAD2	VWF
				SPDEF	XRCC6BP1
				UCK2	MYOT
				COL14A1	RMND5A
				NTN1	PNMT
				CCR3	LOC100128979
				SPATA31A2	ADAMTS2
				PLAU	P2RY12
				PLAUR	TRIM58
				CCR5	SEPT4
				CCR6	SLC31A2
				ECEL1	GAL3ST1
				CCR7	WFS1
				GPR171	PODXL
				BMP8A	HYAL1
				FAM19A5	MMP28
				NOCT	WNT7A
				KLHL34	ZNF596
				PLEK	PLA2G3
				DNAJB5	TCEAL2
				BACE2	TMEM243
				HILPDA	ICAM2
				AIM2	PCDH11Y
				FAM110C	ARIH2OS
				IL4I1	PRR15L
				PLOD2	PKDCC
				CNGA1	TP53I3
				HOMER3	ID1
				TMEM155	PON2
				CNN1	SOSTDC1
				CCDC136	GEMIN5
				ITPRIPL1	RICTOR
				VCAM1	GUSBP1
				CARD14	XK
				SHISA6	CPB2
				PMAIP1	CPM
				PMCH	ITLN2
				PNMA3	XKR6
				PNOC	PPARG
				CREB3L2	SYF2
				COL1A1	VSIG10
				COL1A2	PPEF1
				COL3A1	LGI4
				LOC285957	KANK2
				SNHG15	TMEM87A
				ZCCHC18	SOX13
				COL5A1	SLC40A1
				COL5A2	GGT2
				VLDLR	PRDX6
				CERK	PPL
				COL6A3	CRK
				AEN	JPH1
				COL7A1	IFNGR1
				LRP12	NOL4L
				COL8A2	LRRN3
				COL10A1	ZNF23
				LMF1	FAM153B
				PRRX1	PPP2R5A
				SDK2	MAPK14
				MXRA5	AATK
				COL12A1	GIMAP8
				VSNL1	CCDC71
				SLC4A7	CSF2
				TSPAN11	NKD1
				COL15A1	PPP3R1
				COL16A1	CCM2L
				HTR1F	CSF3R
				UBQLN1	CYP2R1
				CHRDL2	LOC100272216
				COL17A1	RANBP3L
				HTR2A	ARHGEF10
				ERO1B	CCNB3
				HTR2B	ZNF718
				COMP	CLEC14A
				RHOD	PRELP
				ADAMTS4	PLEKHG3
				PAMR1	CSNK2A1
				PACSIN1	RGS9BP
				WEE1	CSPG4
				TNC	RIMS4
				LITAF	C20orf202
				GDF15	ITSN2
				MTHFD1L	PHACTR3
				OLFML2B	LRRTM2
				RPRML	NIM1K
				UGT1A6	PRKAB2
				TMEM158	LOC100128840
				BAG2	MACROD2
				SELM	TMEM37
				RMI2	AUTS2
				ZG16B	LOC202181
				PPIL4	ELOVL3
				PTGES	PRKAR2B
				WT1	ZNF75D
				ZNF521	CD300LG
				FNDC4	PRKCD
				OSR2	PRKCE
				XBP1	PLCXD3
				EIF5A2	CTH
				TMPRSS4	N4BP1
				MFSD4	PRKD1
				POU2AF1	FHDC1
				CXCL14	RASL10B
				XG	USP54
				CP	CTNND1
				LGALS12	MAPK4
				PODXL2	CTNND2
				CPE	EPDR1
				VWA1	RAPGEF2
				NABP1	MAPK13
				FAM171B	ARHGEF26
				ARL15	FITM2
				GABBR2	MAP2K5
				CDCP1	NEXN
				CFI	NKAPL
				HES2	WFDC12
				JSRP1	ULK2
				CR2	PRINS
				IFI16	SLFNL1
				GDF3	NDRG4
				CRABP2	IL6R
				ADGRA2	IL6ST
				VMO1	CXADR
				CREM	CYB5A
				ZAP70	PRODH
				SLC47A2	SCAI
				ZFP36	PINK1
				CRIP1	SEMA3E
				EGFL6	CCDC69
				CYTIP	SECISBP2L
				FAM83B	KIAA0408
				KRT23	RNF144B
				PITPNM1	DOCK4
				PDIA4	KRT72
				NFE2L3	ZXDC
				TSKU	MXD3
				CLIP3	TRNP1
				GDA	ZNF765
				PPP2R2B	IBA57
				MOXD1	CYP3A7
				PPP2R2C	NLRP12
				CBLN4	KLHL24
				CRYM	IL15RA
				CROT	IL16
				ZNF676	CYP2B7P
				SOWAHA	RAD18
				BCL11B	FAM65B
				IGF1	ARHGAP24
				EAF1	SPTSSA
				TENM4	ZBTB16
				SNCAIP	STARD8
				IGFBP2	TRIM25
				IGFBP4	LINC00482
				TTC23	IMPA2
				CFAP52	SNORD123
				IGFBP7	RAPH1
				CLCA2	TDRD9
				CYR61	CYP3A4
				IGHA1	CYP3A5
				TMEM98	SDHAP3
				SLC45A3	ECEL1P2
				SLFN13	RAPGEF5
				IGHG1	ZNF366
				IL20	CYP4B1
				SH3PXD2A	INPP5A
				UNC5CL	PRO2852
				ATRNL1	RNF112
				PRG2	ZBED2
				IGHM	RIMS3
				PLCH2	LOC220729
				VSTM2L	CYP51A1
				VCAN	ZNF185
				IL21R	MTSS1
				LOC100126784	ESRP1
				JCHAIN	LOC644662
				IGKC	NOTCH2NL
				CLEC4G	LOC286272
				DEF6	PAQR5
				RBFOX1	NDUFA4L2
				CST1	SLCO4A1
				ZNF790	DGKG
				CNTNAP2	DAPK1
				PRKACB	SNRK
				FAM169A	SPOCK2
				PLXNA4	STARD7
				DZIP3	BRINP1
				PKIB	PABPC5
				SLITRK5	ZNF385B
				WSCD2	FNBP1L
				ZFHX2	ITGA2B
				CYP4F22	MCCC1
				ZNF80	NUP58
				CTLA4	RILP
				IGLL1	DBT
				CTNNA2	PTEN
				FCRL5	RETSAT
				ADAMTS14	IL22RA1
				FAM9C	AKR1C1
				DEPDC7	ENY2
				FBLIM1	GALNT18
				IL1B	PTH1R
				RIMS2	PRDM2
				IL17RD	MFAP3L
				FAM20A	TBC1D20
				IL1RN	IVD
				CTSE	KIAA0319
				CTSG	RPP25
				IL2RB	LURAP1L
				CTSK	DEFA3
				TSLP	DEFA4
				CTSL	DEFA6
				CTSV	LOC100129648
				HERC4	SIRPD
				IL4	OLFML2A
				IL5RA	RPL23AP32
				DIRAS2	RASIP1
				GLIS1	CEACAM19
				IL6	LRRC2-AS1
				TM4SF19	C1orf21
				FAM131B	PTPRB
				IL7	FBXO9
				CXCL8	KCNB1
				PROX1	PTPRG
				BHLHE41	CHPT1
				BOC	PTPRM
				IL11	CTNNBIP1
				ADAD1	TECPR2
				HDAC9	PTPRR
				CYP1B1	IL1R2
				FCRL2	PTPRS
				GPRASP1	ANKRD2
				BCL2L14	FZD5
				IL12RB2	ODAM
				BNC2	KCNJ8
				IL13	DHCR7
				GLT8D2	WNT3A
				PRSS2	DHCR24
				IL13RA2	ARHGAP44
				ACAP1	LYPD5
				CLSTN3	GBGT1
				BRINP3	SEMA3B
				KLK7	SIGLEC10
				ZFP42	NQO1
				TNFRSF9	FAM167A
				ZNF141	KCNK3
				TTLL3	SLC25A38
				SYT12	IZUMO1
				TSHZ2	NAV2
				INHBB	ZNF620
				ABCA12	NKPD1
				CXCL10	DIO3
				NXPE4	SNX27
				METRNL	PCYT2
				SOX2-OT	KCNS1
				ASPN	ACSM5
				FAM69A	SHE
				ZNF174	TDRD10
				KREMEN2	KDR
				ACTBL2	CD302
				RGS22	TSPAN14
				CYP24A1	MARC2
				SYTL2	DIAPH3
				KCTD8	TMEM41B
				SPATA18	KCNK17
				SIDT1	KIR3DL2
				PHYHIP	QDPR
				DGKA	RNF128
				FAM46C	MPPE1
				SLCO1B3	PID1
				LAMP5	MAP4K2
				IRF4	SH3BGRL2
				MAP3K7CL	ADIPOR2
				PTPN22	ABCC10
				TUBB2B	JAM3
				SERINC2	DNM2
				ZNF215	PCSK9
				FJX1	NPNT
				LRRTM3	RAD21
				ITGA2	HMBOX1
				DBN1	DMTF1
				LOC100131756	FLJ10038
				ITGA4	SMCO3
				LXN	SLC25A18
				ANKS4B	RAP1GAP
				ITGA7	HDAC6
				STEAP2	FAM21C
				PTGER1	ZNF493
				SLC30A1	LOC100131541
				PTGER4	FOXP2
				ZP3	TMEM204
				C8orf34	CD177
				DCX	TSC22D3
				PMEPA1	TPPP2
				ARNTL2	ARHGAP10
				ITGB3	SLC26A2
				KIAA0125	DTNA
				ITGB4	CXorf57
				SIGLEC15	ST7
				FBXL21	TOM1L1
				GADD45A	DUSP8
				PTGS2	FASTKD1
				ITGB8	AFF3
				PTHLH	HRCT1
				IGK	VEPH1
				PTH2R	KHDRBS2
				LAX1	RBP2
				STAP1	SH2D3C
				CNIH3	SLC44A2
				ITK	LAMA2
				PRTFDC1	MSANTD2
				FAM225A	LAMA3
				ITPKA	LAMA5
				LOC401021	LAMB1
				APOBEC3F	ZBTB8A
				SPINK13	ABCB6
				IVL	RDX
				RGMA	LAMC1
				JAK3	CRTAC1
				TBC1D10C	RENBP
				DES	CDH19
				IGKV1-5	FIGN
				COL24A1	NIPAL3
				JUNB	RALGAPA2
				SEC24D	SLC25A16
				CABYR	RMDN2
				DCANP1	ADAMTSL3
				PTPN7	FLJ30064
				TMEM130	EDA
				PRDM9	RASSF7
				MAGED4B	S1PR1
				LYPD1	LEPR
				RHBDL2	EDNRB
				DFNA5	TTLL7
				KCNA2	ADGRG6
				COCH	TRIM7
				PTPRCAP	TIGD6
				MUCL1	SPRYD7
				KCNC1	DERA
				LPPR4	ECHDC3
				PTPRH	FAM106CP
				LPCAT2	GSTM2P1
				TRAT1	ACE2
				SACS	SYT15
				KCND2	LIFR
				PTPRN2	LOC100129406
				KCNF1	CYP4Z2P
				DQX1	KY
				PTPRZ1	ESYT3
				SV2B	SMAGP
				STMN3	MLXIPL
				SCG2	TMTC1
				KCNJ5	FRY
				TMEM70	PLLP
				CCDC3	C1orf115
				KCNJ14	KIAA0485
				PVRL1	VPS13D
				KIF19	RNASE2
				TMEM132A	RNASE3
				KCNK2	EFNA1
				KCNMA1	FADS1
				C12orf42	EFNB1
				SEPT1	FADS3
				DIO2	EFNB2
				KCNN3	AKAP9
				PVRL4	EGFR
				KCNN4	CXADRP3
				ALDH18A1	NETO2
				FAM83D	LRRC31
				DLG2	USHBP1
				ENPP5	LMO7
				ITM2C	SYTL4
				KAZALD1	SETD5
				KIF2A	EVPLL
				CALML4	SYTL5
				TESC	AASS
				STRC	CCBE1
				ZFP69B	P3H2
				DMP1	FGFBP2
				DNM1	EXD2
				ST8SIA4	LPCAT3
				HS3ST3A1	SNX25
				HS3ST1	C12orf49
				KIT	TRIM56
				RAB3B	LPL
				RAB3IL1	SBF2
				CRISPLD1	ST6GALNAC5
				CCDC140	CARF
				GNL3	SPRY4
				RAB27B	HAND2-AS1
				PGBD5	GSTCD
				RAC2	FAM84B
				PLD4	KANK4
				PDE11A	SP5
				CCSER1	LINC00162
				ENTPD7	LSAMP
				ESPN	CAMKMT
				DOCK3	ARHGAP28
				PLA2G7	LSS
				CPA6	PCOLCE2
				GALNT14	PLEKHM3
				VMP1	SLED1
				DPEP1	RXFP1
				IGHV3-48	ADI1
				TMEM182	C1orf210
				KRT5	LOC100289058
				KRT6B	MARVELD2
				C1orf54	EML1
				DPYS	EGFL7
				LOC100287221	ZNF30
				DPYSL3	EMP2
				KRT12	LONRF3
				KRT13	DSEL
				KRT14	INADL
				SUSD4	C5orf38
				DRD5	NHEJ1
				RAP2B	ENG
				SLC52A1	TMEM180
				KRT15	WDSUB1
				PGLYRP4	BTNL9
				KRT16	CTDSPL
				RARRES1	TMEM100
				KRT17	ANGPTL7
				TIMD4	DCXR
				DSC3	FGGY
				LOC284454	TMEM140
				RCAN1	EPAS1
				CD248	LRRC36
				TMEM45A	STX6
				PLXDC1	RHOT1
				DSG3	SMAD6
				FAM133A	PLCE1
				DSP	SMAD7
				KIF26B
				PPP1R14C
				TFPI2
				IGHV1-69
				KRT81
				RBP5
				DTX1
				SLC38A4
				DUSP2
				DUSP4
				MRGPRF
				DUSP5
				TMSB15B
				LAG3
				VTCN1
				RALGPS2
				PSCA
				ANO1
				PHTF2
				P2RY8
				STEAP4
				LOC646976
				AGR3
				E2F3
				SALL4
				ASPHD2
				DUXAP10
				CASC15
				RELB
				GPR183
				HMGB3P24
				KRT16P3
				RET
				LCK
				PRRT2
				LCN2
				ADAM12
				HMGB3P1
				RGS1
				RGS2
				RGS4
				RGS10
				TSPAN5
				EDN2
				RGS13
				E2F8
				TSPAN2
				LGALS2
				TSPAN1
				SSUH2
				KIF7
				LGALS7
				FOSL1
				CEMIP
				TLR10
				PLEK2
				SCARNA17
				FBXO16
				ZNF385D
				LIF
				ARL4C
				RASGRP1
				ANGPTL6
				SSPN
				ATAD3B
				ARL5B
				LIPC
				NAMPT
				EFNA4
				EFNA5
				HMGA2
				ALX1
				TXLNB
				EFNB3
				MCTP1
				LMAN1
				LMNB1
				FRMD6
				LGI2
				MICALL2
				CDCA7
				EGR1
				EGR2
				EGR3
				EGR4
				NETO1
				DPF3
				LOR
				GPR68
				LOXL1
				LOXL2
				SLC16A14
				TCL1A
				ITGB1BP2
				KLHDC8A
				MIR155HG
				WFIKKN2
				DHRS9
				HHIPL2
				PTCD2
				TRBV5-4
				STEAP3
				NCOA7
				KIRREL
				ROBO1
				ROBO2
				SLC7A5
				CATSPERB
				TRPV4
				LSP1
				ELF3
				RGS17
				CHSY3
				CLMP
				LTB
				LTBP1
				LTBP2
				EMBP1
				GREM1
				QSER1
				TMEM35
				CKAP2
				CPNE4
				LUM
				LY9
				TMC5
				LY75
				RNF122
				SH2D1A
				CFAP69
				TRIB1
				MADCAM1
				CD96
				SPACA3
				NEK11
				EPHA10
				SLC4A11
				RCAN2
				SMAD3
				EPHA3
				LRRC17
				C14orf37
				EPHA8
				MIA
				EPHB1

## Sheet: Functional
Table S1: Comparison of differentially expressed genes (DEGs) in esomeprazole, pirfenidone, and combination groups from the Library of Integrated Network-based Cellular Signatures (LINCS) database.
	The data shows that there are over 2000 dysregulated genes in IPF of which 582 are downregulated and 564 are upregulated by esomeprazole while pirfenidone downregulated 566 genes and upregulated 587 genes.
	The first tab data also shows that there are 28 genes that are upregulated in IPF but downregulated by both esomeprazole and pirfenidone while 35 common genes were identified to be upregulated by both esomeprazole and pirfenidone.
	Thirty-eight (38) genes were upregulated by esomeprazole and downregulated by pirfenidone while 45 genes were identified to be downregulated by esomeprazole and upregulated by pirfenidone.
	The second and third tabs show enrichment analyses of genes that are up/down regulated in esomeprazole or pirfenidone using Kaminski and Banovich IPF single cell atlas respectively.
	The fourth tab show comparison of DEGs from esomeprazole and pirfenidone with DEGs from IPF, and the last tab shows functional enrichment analysis of genes that are reciprocally regulated between IPF and either of the drugs.
S.No.	Category	ID	Title (or Source)	IPF UP - Esomeprazole DN_GeneSet	IPF DN - Pirfenidone UP_GeneSet	IPF UP - Pirfenidone DN_GeneSet	IPF DN - Esomeprazole UP_GeneSet	IPF UP - Esomeprazole DN_logP	IPF DN - Pirfenidone UP_logP	IPF UP - Pirfenidone DN_logP	IPF DN - Esomeprazole UP_logP
4	GO: Molecular Function	GO:0005201	extracellular matrix structural constituent	AEBP1,COL16A1,COL5A2,LUM,VCAN				4.78129	0	0	0
8	GO: Molecular Function	GO:0004897	ciliary neurotrophic factor receptor activity		IL6ST,LIFR			0	4.0565	0	0
9	GO: Molecular Function	GO:0070119	ciliary neurotrophic factor binding		IL6ST,LIFR			0	4.0565	0	0
11	GO: Molecular Function	GO:0005127	ciliary neurotrophic factor receptor binding		IL6ST,LIFR			0	3.94785	0	0
19	GO: Molecular Function	GO:0030021	extracellular matrix structural constituent conferring compression resistance	LUM,VCAN				3.13316	0	0	0
38	GO: Molecular Function	GO:0030020	extracellular matrix structural constituent conferring tensile strength	COL16A1,COL5A2				2.61032	0	0	0
58	GO: Molecular Function	GO:0008475	procollagen-lysine 5-dioxygenase activity	PLOD2				2.28028	0	0	0
63	GO: Molecular Function	GO:0019797	procollagen-proline 3-dioxygenase activity	P3H3				2.28028	0	0	0
64	GO: Molecular Function	GO:0033823	procollagen glucosyltransferase activity	PLOD2				2.28028	0	0	0
79	GO: Molecular Function	GO:0005518	collagen binding	AEBP1,LUM				2.04304	0	0	0
87	GO: Molecular Function	GO:0019798	procollagen-proline dioxygenase activity	P3H3				1.85615	0	0	0
95	GO: Biological Process	GO:0030198	extracellular matrix organization	AEBP1,COL16A1,COL5A2,LUM,VCAN			CAV1,CAV2,CFLAR,ITGA10,LAMA3,LAMA5,LAMC1	3.14291	0	0	4.56828
105	GO: Biological Process	GO:0050678	regulation of epithelial cell proliferation				CAV1,CAV2,CDKN1C,CFLAR,ID1,KLF9,LAMC1,MTSS1	0	0	0	5.47714
115	GO: Biological Process	GO:0050673	epithelial cell proliferation				CAV1,CAV2,CDKN1C,CFLAR,ID1,KLF9,LAMC1,MTSS1	0	0	0	5.0334
133	GO: Biological Process	GO:0070120	ciliary neurotrophic factor-mediated signaling pathway		IL6ST,LIFR			0	4.56262	0	0
141	GO: Biological Process	GO:0070836	caveola assembly				CAV1,CAV2	0	0	0	4.37693
142	GO: Biological Process	GO:0050680	negative regulation of epithelial cell proliferation				CAV1,CAV2,CDKN1C,KLF9,MTSS1	0	0	0	4.36103
165	GO: Biological Process	GO:0030324	lung development				EPAS1,FSTL3,ID1,LAMA5,TGFBR2	0	0	0	3.92259
168	GO: Biological Process	GO:0030323	respiratory tube development				EPAS1,FSTL3,ID1,LAMA5,TGFBR2	0	0	0	3.88812
171	GO: Biological Process	GO:0050679	positive regulation of epithelial cell proliferation				CAV1,CAV2,CFLAR,ID1,LAMC1	0	0	0	3.82929
174	GO: Biological Process	GO:0030199	collagen fibril organization	AEBP1,COL5A2,LUM				3.79274	0	0	0
175	GO: Biological Process	GO:0071364	cellular response to epidermal growth factor stimulus				CFLAR,GIT1,ID1	0	0	0	3.7903
191	GO: Biological Process	GO:0060541	respiratory system development				EPAS1,FSTL3,ID1,LAMA5,TGFBR2	0	0	0	3.64066
217	GO: Biological Process	GO:0030855	epithelial cell differentiation			COL15A1,DSP,ESR2,KRT14,KRT17,KRT5,KRT6B,MYO1E,SFRP4,SPRR1B,SPRY1		0	0	3.36161	0
351	GO: Biological Process	GO:1904019	epithelial cell apoptotic process				AKR1C3,CFLAR,TGFBR2	0	0	0	2.48774
428	GO: Biological Process	GO:1902856	negative regulation of non-motile cilium assembly				DNM2	0	0	0	2.20614
443	GO: Biological Process	GO:0030857	negative regulation of epithelial cell differentiation				CAV1,ID1	0	0	0	2.18893
446	GO: Biological Process	GO:0030856	regulation of epithelial cell differentiation				CAV1,CDKN1C,ID1	0	0	0	2.18278
452	GO: Cellular Component	GO:0098643	banded collagen fibril	COL16A1,COL5A2,LUM				10	0	0	0
453	GO: Cellular Component	GO:0005583	fibrillar collagen trimer	COL16A1,COL5A2,LUM				10	0	0	0
455	GO: Cellular Component	GO:0098644	complex of collagen trimers	COL16A1,COL5A2,LUM				5.25041	0	0	0
459	GO: Cellular Component	GO:0062023	collagen-containing extracellular matrix	AEBP1,COL16A1,COL5A2,LUM,SEMA3C,SFRP1,VCAN				4.80469	0	0	0
460	GO: Cellular Component	GO:0005588	collagen type V trimer	COL16A1,COL5A2				4.78641	0	0	0
463	GO: Cellular Component	GO:0031012	extracellular matrix	AEBP1,COL16A1,COL5A2,LUM,SEMA3C,SFRP1,VCAN				4.14085	0	0	0
468	GO: Cellular Component	GO:0005581	collagen trimer	COL16A1,COL5A2,LUM				3.38181	0	0	0
474	GO: Cellular Component	GO:0005597	collagen type XVI trimer	COL16A1				2.77464	0	0	0
480	Mouse Phenotype	MP:0004007	abnormal lung vasculature morphology				CAV1,EPAS1,GIT1,LPL,NOL3	0	0	0	5.48102
481	Mouse Phenotype	MP:0001175	abnormal lung morphology				CAV1,CAV2,EPAS1,GIT1,ID1,LAMA3,LAMA5,LAMC1,LPL,NOL3	0	0	0	5.19759
494	Mouse Phenotype	MP:0011138	abnormal lung endothelial cell proliferation				CAV1,ID1	0	0	0	4.01347
506	Mouse Phenotype	MP:0001179	thick pulmonary interalveolar septum				CAV1,CAV2,EPAS1	0	0	0	3.57473
509	Mouse Phenotype	MP:0013258	abnormal extracellular matrix morphology				CAV2,LAMA5,LAMC1	0	0	0	3.31261
510	Mouse Phenotype	MP:0010900	abnormal pulmonary interalveolar septum morphology				CAV1,CAV2,EPAS1	0	0	0	3.28669
511	Mouse Phenotype	MP:0010899	abnormal pulmonary alveolar system morphology				CAV1,CAV2,EPAS1,LAMA3,LPL	0	0	0	3.28394
512	Mouse Phenotype	MP:0010460	pulmonary artery hypoplasia				EPAS1,LAMA5	0	0	0	3.27831
513	Mouse Phenotype	MP:0011131	abnormal lung endothelial cell physiology				CAV1,ID1	0	0	0	3.27831
517	Mouse Phenotype	MP:0000484	abnormal pulmonary artery morphology				CAV1,EPAS1,LAMA5	0	0	0	3.09716
522	Mouse Phenotype	MP:0002295	abnormal pulmonary circulation				CAV1,GIT1,TGFBR2	0	0	0	2.97241
523	Mouse Phenotype	MP:0010901	abnormal pulmonary alveolar parenchyma morphology				CAV1,EPAS1,LAMA3	0	0	0	2.95283
525	Mouse Phenotype	MP:0003547	abnormal pulmonary pressure				CAV1,NOL3	0	0	0	2.94382
527	Pathway	M5889	Ensemble of genes encoding extracellular matrix and extracellular matrix-associated proteins	AEBP1,CCL20,CCL5,COL16A1,COL5A2,CXCL10,LUM,P3H3,PLOD2,SEMA3C,SFRP1,VCAN				10	0	0	0
539	Pathway	M5884	Ensemble of genes encoding core extracellular matrix including ECM glycoproteins, collagens and proteoglycans	AEBP1,COL16A1,COL5A2,LUM,VCAN				3.8239	0	0	0
554	Pathway	M3005	Genes encoding collagen proteins	COL16A1,COL5A2				2.50129	0	0	0
590	Gene Family	490	Collagens	COL16A1,COL5A2				2.93771	0	0	0
611	Gene Family	593	Fibronectin type III domain containing|I-set domain containing|Immunoglobulin like domain containing		FGFR4,LRRN3			0	1.68969	0	0
616	Coexpression	M5930	Genes defining epithelial-mesenchymal transition, as in wound healing, fibrosis and metastasis.	COL16A1,COL5A2,LUM,PLOD2,SFRP1,VCAN		IGFBP2,LUM,MXRA5,PMEPA1,SFRP4,THY1,TPM4	FSTL3,LAMA3,LAMC1	10	0	5.54402	2.22869
617	Coexpression	M5890	Genes regulated by NF-kB in response to TNF [GeneID=7124].	BHLHE40,CCL20,CCL5,CXCL10,KYNU		ATF3,CD83,LITAF,PLEK,PMEPA1,SPSB1,TRIB1,ZC3H12A		5.05429	0	10	0
619	Coexpression	M5902	Genes mediating programmed cell death (apoptosis) by activation of caspases.			ATF3,BID,BIK,LUM	CAV1,CFLAR,NEDD9,TXNIP	0	0	2.80406	3.66446
622	Coexpression	M5932	Genes defining inflammatory response.	CCL20,CCL5,CXCL10,IL2RB				3.74516	0	0	0
625	Coexpression	M5950	Genes up-regulated during transplant rejection.	CCL5,FYB1,IL2RB,ITK				3.74516	0	0	0
627	Coexpression	M5891	Genes up-regulated in response to low oxygen levels (hypoxia).			AMPD3,ATF3,PAM,SLC2A1,TMEM45A		0	0	3.40899	0
631	Coexpression	M5896	Genes up-regulated in response to TGFB1 [GeneID=7040].				CDKN1C,ID1	0	0	0	2.35241
633	Coexpression	M5916	Genes encoding proteins over-represented on the apical surface of epithelial cells, e.g., important for cell polarity (apical area).			LYPD3,THY1		0	0	2.08661	0
637	ToppCell Atlas	f86832cfeff5b3cfffe4455c1b96a1420d48ba1e	AT1-AT2_cells-IPF_04|World / lung cells shred on cell class, cell subclass, sample id	PCP4,RAB27B,SOX4		CNTNAP2,DOCK3,DSP,KRT17,PMEPA1,RCAN2,SPRR1B	CAV1,NEDD9	3.47473	0	10	1.87734
641	ToppCell Atlas	4f15842b424eefadbfe451875e517cf70e29607f	IPF-Epithelial-Basal|Epithelial / Disease state, Lineage and Cell class	BHLHE40,FYB1		BCL11A,KRT14,KRT17,KRT5,TMPRSS4,TPM4	ID1,LAMA3	2.02927	0	10	1.81447
642	ToppCell Atlas	2d0a48e49b3b37bb66e33e74c52915911e1f8a74	IPF-Stromal-Myofibroblast|IPF / Disease state, Lineage and Cell class	AEBP1,COL16A1,COL5A2,LUM,MOXD1,P3H3,PIEZO2,PLOD2		COL15A1,LUM,MXRA5,THY1		10	0	3.47701	0
643	ToppCell Atlas	7fc9894ceb79dab9f0495acc84e2d6d0d1c69bb7	IPF-Stromal-Myofibroblast|World / Disease state, Lineage and Cell class	AEBP1,COL16A1,COL5A2,LUM,MOXD1,P3H3,PIEZO2,PLOD2		COL15A1,LUM,MXRA5,THY1		10	0	3.47701	0
648	ToppCell Atlas	ea19e9ce954f2dfde97388db9695325cd92ab88f	IPF-Epithelial-Basal|IPF / Disease state, Lineage and Cell class			DSP,FHOD3,KRT14,KRT17,KRT5,TMPRSS4,TRIM29	ID1,LAMA3,LAMA5	0	0	10	3.04626
649	ToppCell Atlas	9b91e0b162e6f3ce86dd15cc33c2e745d069581f	IPF-Epithelial-Basal|World / Disease state, Lineage and Cell class			DSP,FHOD3,KRT14,KRT17,KRT5,TMPRSS4,TRIM29	ID1,LAMA3,LAMA5	0	0	10	3.03314
657	ToppCell Atlas	4178be3292ff4a8a1d8098f638d4b8d15164d2c6	IPF-Epithelial-Aberrant_Basaloid|Epithelial / Disease state, Lineage and Cell class	PCP4,VCAN		DOCK3,ITPKA,KRT17,PGBD5,PMEPA1,RCAN2		2.03365	0	10	0
671	ToppCell Atlas	6c99d29162848161c1f166a032320f87a5d5a631	Epithelial_cells-AT1_cells|Epithelial_cells / lung cells shred on cell class, cell subclass, sample id		AHNAK,PCYOX1		ANXA3,CAV1,CAV2,FSTL3,LAMA3,LAMA5,NEDD9	0	1.95556	0	10
674	ToppCell Atlas	fbc46b20bcd44f2083170aacbc6f5dd00fba685c	Epithelial_cells-AT1-AT2_cells|Epithelial_cells / lung cells shred on cell class, cell subclass, sample id		AHNAK,PCYOX1		ANXA3,CAV1,CAV2,FSTL3,LAMA3,LAMA5	0	1.94716	0	10
679	ToppCell Atlas	4235005c49fc2b29ad3a0ee6b608f0109d04f775	Epithelial_cells-Basal_cells|Epithelial_cells / lung cells shred on cell class, cell subclass, sample id			DSP,IGFBP2,KRT17,KRT5,MXRA5,TMPRSS4,TRIM29		0	0	10	0
681	ToppCell Atlas	d436ee6cabbde8553ec5e6e55022274090d9f41a	IPF-Epithelial-ATI|Epithelial / Disease state, Lineage and Cell class				ANXA3,CAV1,CAV2,FSTL3,LAMA3,NEDD9,PLLP,RHOBTB2	0	0	0	10
683	ToppCell Atlas	ae2ba4f21f6f6c512006fa531d670b88be7c04c9	AT1_cells-IPF_01|World / lung cells shred on cell class, cell subclass, sample id				ANXA3,CAV1,CAV2,CCDC68,FSTL3,LAMA3	0	0	0	10
689	ToppCell Atlas	f304d42fc4936fe20996e07c8dccc698a6e5e5ef	IPF-Stromal-Myofibroblast|Stromal / Disease state, Lineage and Cell class	COL16A1,COL5A2,LUM,MOXD1,PIEZO2,SOX4,VCAN				10	0	0	0
697	ToppCell Atlas	c0a3541c45bd0c587603521f392f42dd86c3c35b	IPF-Epithelial-ATI|IPF / Disease state, Lineage and Cell class				ANXA3,CAV1,CAV2,FSTL3,LAMA3,LAMA5,PLLP,RHOBTB2	0	0	0	10
715	ToppCell Atlas	31fef35ecf30162662f24d335d8f0cceacc07039	IPF-Epithelial-ATI|World / Disease state, Lineage and Cell class				ANXA3,CAV1,CAV2,FSTL3,LAMA3,LAMA5,PLLP,RHOBTB2	0	0	0	10
728	ToppCell Atlas	9c32756edb54f0c211185d9a98073fe01fd1526a	IPF-Stromal-Fibroblast|World / Disease state, Lineage and Cell class	AEBP1,COL5A2,LUM,SFRP1		LUM,MXRA5,OSR2,SFRP4,THY1		4.82052	0	4.70781	0
730	ToppCell Atlas	c2ebc0b33bda9b35b9ef26d69e5d2c6acfdb6ff1	Fibroblasts-Pericytes|Fibroblasts / lung cells shred on cell class, cell subclass, sample id			ACTN1,PRUNE2,RCAN2,SERPINI1	CAV1,CAV2,EPAS1,LAMA5,ZFHX3	0	0	3.48542	5.83268
738	ToppCell Atlas	f7ae604ba32b322d86d68b2b54892e7c6ab06c49	IPF-Stromal-Fibroblast|IPF / Disease state, Lineage and Cell class	AEBP1,COL5A2,LUM,SFRP1		LUM,OSR2,SFRP4,THY1		4.8118	0	3.47701	0
746	ToppCell Atlas	19d6a404fc3651d98a93e3848e372df51a239c57	IPF-Epithelial-Aberrant_Basaloid|IPF / Disease state, Lineage and Cell class			DSP,KRT17,PGBD5,PMEPA1,SPRR1B	ANXA3,FSTL3,LAMA5	0	0	4.79525	3.0662
747	ToppCell Atlas	8030a353473da34ae92429f2d822171a2e94248f	IPF-Epithelial-Aberrant_Basaloid|World / Disease state, Lineage and Cell class			DSP,KRT17,PGBD5,PMEPA1,SPRR1B	ANXA3,FSTL3,LAMA5	0	0	4.77302	3.05287
773	ToppCell Atlas	59aa28a377315dfcda4d9b6ecd3419157654f24e	Epithelial_cells-AT2_cells|Epithelial_cells / lung cells shred on cell class, cell subclass, sample id		FADS1,TFPI,TMEM243		CA2,RHOBTB2,TMEM41B	0	3.25796	0	3.00097
812	ToppCell Atlas	d65d19f4fae60836bfd4303a1bb7de34e9d83e35	IPF-Epithelial-Ionocyte|IPF / Disease state, Lineage and Cell class			BIK,DSP,FHOD3,RCAN2,STAP1		0	0	5.12269	0
813	ToppCell Atlas	f1cd5c938cdc08ad8995371b72493850a6cf277a	IPF-Epithelial-Ionocyte|World / Disease state, Lineage and Cell class			BIK,DSP,FHOD3,RCAN2,STAP1		0	0	5.10955	0
853	ToppCell Atlas	da3e1d39575969a069ef43e552afe94b2f441d0b	IPF-Stromal-Fibroblast|Stromal / Disease state, Lineage and Cell class	SEMA3C,SFRP1		HRH1,SFRP4,SPSB1		2.01195	0	2.3721	0
860	ToppCell Atlas	356e7a820b744a0ac87352a8d0e6e8d9fa9ed7d2	IPF-Epithelial-Club|Epithelial / Disease state, Lineage and Cell class			HRH1,PAM,TMEM45A	CAV1,EPAS1	0	0	2.38464	1.80589
891	ToppCell Atlas	d9be152773fe9f2160edad9246fa03c03afeafd6	Ciliated_cells-A-Donor_07|World / lung cells shred on cell class, cell subclass, sample id			B3GNT3,BIK,TMPRSS4,TRIM29		0	0	3.61742	0
905	ToppCell Atlas	267e1192aaec468c1a59eb24848b37e0e18cbc44	IPF-Epithelial-Goblet|Epithelial / Disease state, Lineage and Cell class			CRYM,PAM,TMEM45A,TPM4		0	0	3.51953	0
1126	Disease	C0239946	Fibrosis, Liver	COL5A2,LUM,PLOD2				3.12466	0	0	0
1	GO: Molecular Function	GO:0019900	kinase binding			BCL11A,DSP,PAM,PLEK,PTPN22,RND3,SIT1,SLC2A1,STAP1,STX1A,THY1,TRIB1	ANKRD2,CAV1,CAV2,CDKN1C,DNM2,DUSP8,KIDINS220,MAPT,NEDD9,NOL3,RHOBTB2,TGFBR2	0	0	3.55259	5.97086
2	GO: Molecular Function	GO:0005198	structural molecule activity	AEBP1,COL16A1,COL5A2,LUM,VCAN		ACTN1,CHI3L1,COL15A1,DSP,KRT14,KRT17,KRT5,KRT6B,LUM,MXRA5,SPRR1B,TPM4		2.04697	0	4.64926	0
3	GO: Molecular Function	GO:0019901	protein kinase binding				ANKRD2,CAV1,CAV2,CDKN1C,DNM2,DUSP8,KIDINS220,MAPT,NEDD9,RHOBTB2,TGFBR2	0	0	0	5.57716
5	GO: Molecular Function	GO:0004923	leukemia inhibitory factor receptor activity		IL6ST,LIFR			0	4.32658	0	0
6	GO: Molecular Function	GO:0004924	oncostatin-M receptor activity		IL6ST,LIFR			0	4.32658	0	0
7	GO: Molecular Function	GO:0005200	structural constituent of cytoskeleton			DSP,KRT14,KRT5,KRT6B,SPRR1B		0	0	4.10958	0
10	GO: Molecular Function	GO:0008009	chemokine activity	CCL20,CCL5,CXCL10				4.04139	0	0	0
12	GO: Molecular Function	GO:0016004	phospholipase activator activity	CCL5,GM2A				3.71149	0	0	0
13	GO: Molecular Function	GO:0019838	growth factor binding		FGFR4,GHR,IL6ST,LIFR			0	3.63877	0	0
14	GO: Molecular Function	GO:0060229	lipase activator activity	CCL5,GM2A				3.57295	0	0	0
15	GO: Molecular Function	GO:0042379	chemokine receptor binding	CCL20,CCL5,CXCL10				3.53437	0	0	0
16	GO: Molecular Function	GO:0016491	oxidoreductase activity		ALDH1L1,FADS1,PCYOX1,PGD,PRDX6,RETSAT,TP53I3			0	3.37388	0	0
17	GO: Molecular Function	GO:0031418	L-ascorbic acid binding	P3H3,PLOD2				3.25609	0	0	0
18	GO: Molecular Function	GO:0004896	cytokine receptor activity		GHR,IL6ST,LIFR			0	3.15207	0	0
20	GO: Molecular Function	GO:0005539	glycosaminoglycan binding	CCL5,CXCL10,SFRP1,VCAN				3.02399	0	0	0
21	GO: Molecular Function	GO:0005126	cytokine receptor binding	CCL20,CCL5,CXCL10,RASL11B				2.77181	0	0	0
22	GO: Molecular Function	GO:0030290	sphingolipid activator protein activity	GM2A				2.75592	0	0	0
23	GO: Molecular Function	GO:0061981	3-hydroxykynureninase activity	KYNU				2.75592	0	0	0
24	GO: Molecular Function	GO:0030429	kynureninase activity	KYNU				2.75592	0	0	0
25	GO: Molecular Function	GO:0032428	beta-N-acetylgalactosaminidase activity	GM2A				2.75592	0	0	0
26	GO: Molecular Function	GO:0046817	chemokine receptor antagonist activity	CCL5				2.75592	0	0	0
27	GO: Molecular Function	GO:0043225	ATPase-coupled inorganic anion transmembrane transporter activity		PCYOX1			0	2.74331	0	0
28	GO: Molecular Function	GO:0008114	phosphogluconate 2-dehydrogenase activity		PGD			0	2.74331	0	0
29	GO: Molecular Function	GO:0004616	phosphogluconate dehydrogenase (decarboxylating) activity		PGD			0	2.74331	0	0
30	GO: Molecular Function	GO:0004903	growth hormone receptor activity		GHR			0	2.74331	0	0
31	GO: Molecular Function	GO:0045485	omega-6 fatty acid desaturase activity		FADS1			0	2.74331	0	0
32	GO: Molecular Function	GO:0062076	acyl-CoA delta5-desaturase activity		FADS1			0	2.74331	0	0
33	GO: Molecular Function	GO:0051786	all-trans-retinol 13,14-reductase activity		RETSAT			0	2.74331	0	0
34	GO: Molecular Function	GO:0140375	immune receptor activity		GHR,IL6ST,LIFR			0	2.684	0	0
35	GO: Molecular Function	GO:0042056	chemoattractant activity	CCL5,CXCL10				2.67408	0	0	0
36	GO: Molecular Function	GO:0001664	G protein-coupled receptor binding	CCL20,CCL5,CXCL10,SFRP1				2.64319	0	0	0
37	GO: Molecular Function	GO:0019842	vitamin binding	KYNU,P3H3,PLOD2				2.61968	0	0	0
39	GO: Molecular Function	GO:0016706	2-oxoglutarate-dependent dioxygenase activity	P3H3,PLOD2				2.51388	0	0	0
40	GO: Molecular Function	GO:0048020	CCR chemokine receptor binding	CCL20,CCL5				2.46099	0	0	0
41	GO: Molecular Function	GO:0031729	CCR4 chemokine receptor binding	CCL5				2.456	0	0	0
42	GO: Molecular Function	GO:0047611	acetylspermidine deacetylase activity		HDAC6			0	2.44342	0	0
43	GO: Molecular Function	GO:0019981	interleukin-6 binding		IL6ST			0	2.44342	0	0
44	GO: Molecular Function	GO:0016155	formyltetrahydrofolate dehydrogenase activity		ALDH1L1			0	2.44342	0	0
45	GO: Molecular Function	GO:0016213	linoleoyl-CoA desaturase activity		FADS1			0	2.44342	0	0
46	GO: Molecular Function	GO:0001735	prenylcysteine oxidase activity		PCYOX1			0	2.44342	0	0
47	GO: Molecular Function	GO:0000248	C-5 sterol desaturase activity		FADS1			0	2.44342	0	0
48	GO: Molecular Function	GO:0004915	interleukin-6 receptor activity		IL6ST			0	2.44342	0	0
49	GO: Molecular Function	GO:0042903	tubulin deacetylase activity		HDAC6			0	2.44342	0	0
50	GO: Molecular Function	GO:0045509	interleukin-27 receptor activity		IL6ST			0	2.44342	0	0
51	GO: Molecular Function	GO:0070704	sterol desaturase activity		FADS1			0	2.44342	0	0
52	GO: Molecular Function	GO:0016705	oxidoreductase activity, acting on paired donors, with incorporation or reduction of molecular oxygen	MOXD1,P3H3,PLOD2				2.43421	0	0	0
53	GO: Molecular Function	GO:0008201	heparin binding	CCL5,CXCL10,SFRP1				2.41386	0	0	0
54	GO: Molecular Function	GO:0019955	cytokine binding		GHR,IL6ST,LIFR			0	2.35796	0	0
55	GO: Molecular Function	GO:0050661	NADP binding		PGD,TP53I3			0	2.35501	0	0
56	GO: Molecular Function	GO:0016822	hydrolase activity, acting on acid carbon-carbon bonds	KYNU				2.28028	0	0	0
57	GO: Molecular Function	GO:0019976	interleukin-2 binding	IL2RB				2.28028	0	0	0
59	GO: Molecular Function	GO:0030298	receptor signaling protein tyrosine kinase activator activity	CCL5				2.28028	0	0	0
60	GO: Molecular Function	GO:0042009	interleukin-15 binding	IL2RB				2.28028	0	0	0
61	GO: Molecular Function	GO:0016823	hydrolase activity, acting on acid carbon-carbon bonds, in ketonic substances	KYNU				2.28028	0	0	0
62	GO: Molecular Function	GO:0004911	interleukin-2 receptor activity	IL2RB				2.28028	0	0	0
65	GO: Molecular Function	GO:0004500	dopamine beta-monooxygenase activity	MOXD1				2.28028	0	0	0
66	GO: Molecular Function	GO:0042010	interleukin-15 receptor activity	IL2RB				2.28028	0	0	0
67	GO: Molecular Function	GO:0045513	interleukin-27 binding		IL6ST			0	2.26771	0	0
68	GO: Molecular Function	GO:0004921	interleukin-11 receptor activity		IL6ST			0	2.26771	0	0
69	GO: Molecular Function	GO:0047894	flavonol 3-sulfotransferase activity		SULT1A1			0	2.26771	0	0
70	GO: Molecular Function	GO:0019970	interleukin-11 binding		IL6ST			0	2.26771	0	0
71	GO: Molecular Function	GO:0033721	aldehyde dehydrogenase (NADP+) activity		ALDH1L1			0	2.26771	0	0
72	GO: Molecular Function	GO:0005516	calmodulin binding	AEBP1,ARPP21,PCP4				2.2457	0	0	0
73	GO: Molecular Function	GO:0031544	peptidyl-proline 3-dioxygenase activity	P3H3				2.15571	0	0	0
74	GO: Molecular Function	GO:0070815	peptidyl-lysine 5-dioxygenase activity	PLOD2				2.15571	0	0	0
75	GO: Molecular Function	GO:0005125	cytokine activity	CCL20,CCL5,CXCL10				2.08483	0	0	0
76	GO: Molecular Function	GO:0004563	beta-N-acetylhexosaminidase activity	GM2A				2.05916	0	0	0
77	GO: Molecular Function	GO:0016715	oxidoreductase activity, acting on paired donors, with incorporation or reduction of molecular oxygen, reduced ascorbate as one donor, and incorporation of one atom of oxygen	MOXD1				2.05916	0	0	0
78	GO: Molecular Function	GO:0048248	CXCR3 chemokine receptor binding	CXCL10				2.05916	0	0	0
80	GO: Molecular Function	GO:0048029	monosaccharide binding	P3H3,PLOD2				2.03292	0	0	0
81	GO: Molecular Function	GO:0031726	CCR1 chemokine receptor binding	CCL5				1.98035	0	0	0
82	GO: Molecular Function	GO:0048018	receptor ligand activity	CCL20,CCL5,CXCL10,SEMA3C				1.9582	0	0	0
83	GO: Molecular Function	GO:0051213	dioxygenase activity	P3H3,PLOD2				1.94724	0	0	0
84	GO: Molecular Function	GO:0030546	signaling receptor activator activity	CCL20,CCL5,CXCL10,SEMA3C				1.94648	0	0	0
85	GO: Molecular Function	GO:0043426	MRF binding	BHLHE40				1.91377	0	0	0
86	GO: Molecular Function	GO:0031731	CCR6 chemokine receptor binding	CCL20				1.85615	0	0	0
88	GO: Molecular Function	GO:0031730	CCR5 chemokine receptor binding	CCL5				1.85615	0	0	0
89	GO: Biological Process	GO:0071363	cellular response to growth factor stimulus				CAV1,CAV2,CDKN1C,CFLAR,DNM2,FSTL3,GIT1,ID1,KIDINS220,MAPT,TGFBR2	0	0	0	10
90	GO: Biological Process	GO:0070848	response to growth factor				ANXA3,CAV1,CAV2,CDKN1C,CFLAR,DNM2,FSTL3,GIT1,ID1,KIDINS220,MAPT,TGFBR2,ZFHX3	0	0	0	10
91	GO: Biological Process	GO:0071559	response to transforming growth factor beta				CAV1,CAV2,CDKN1C,CFLAR,DNM2,ID1,TGFBR2,ZFHX3	0	0	0	10
92	GO: Biological Process	GO:1903844	regulation of cellular response to transforming growth factor beta stimulus				CAV1,CAV2,CDKN1C,CFLAR,DNM2,TGFBR2	0	0	0	10
93	GO: Biological Process	GO:0048545	response to steroid hormone				AKR1C3,ANXA3,CA2,CAV1,CFLAR,KLF9,TGFBR2,TXNIP	0	0	0	10
94	GO: Biological Process	GO:0010035	response to inorganic substance				AKR1C3,CA2,CAV1,CFLAR,DNM2,FABP4,FSTL3,MAPT,NOL3,TXNIP	0	0	0	10
96	GO: Biological Process	GO:0043062	extracellular structure organization	AEBP1,COL16A1,COL5A2,LUM,VCAN			CAV1,CAV2,CFLAR,ITGA10,LAMA3,LAMA5,LAMC1	3.13837	0	0	4.56185
97	GO: Biological Process	GO:0045229	external encapsulating structure organization	AEBP1,COL16A1,COL5A2,LUM,VCAN			CAV1,CAV2,CFLAR,ITGA10,LAMA3,LAMA5,LAMC1	3.12934	0	0	4.54904
98	GO: Biological Process	GO:0097435	supramolecular fiber organization			ACTN1,DSP,FHOD3,KRT14,KRT17,KRT6B,LUM,MYO1E,PLEK,RND3,TPM4	CAV1,CFLAR,ID1,MAPT,MTSS1,NEDD9,RHOBTB2	0	0	3.85883	2.94589
99	GO: Biological Process	GO:0007009	plasma membrane organization			DSP,KRT14,KRT17,KRT5,KRT6B,SPRR1B	CAV1,CAV2,DNM2,MTSS1	0	0	3.64391	2.84416
100	GO: Biological Process	GO:0062197	cellular response to chemical stress				AKR1C3,ANKRD2,CAV1,CFLAR,DNM2,EPAS1,MAPT,NOL3	0	0	0	5.89995
101	GO: Biological Process	GO:0071709	membrane assembly			DSP,IL1RAPL1,KRT14,KRT17,KRT5,KRT6B,SPRR1B		0	0	5.8739	0
102	GO: Biological Process	GO:0071560	cellular response to transforming growth factor beta stimulus				CAV1,CAV2,CDKN1C,CFLAR,DNM2,ID1,TGFBR2	0	0	0	5.77042
103	GO: Biological Process	GO:1901701	cellular response to oxygen-containing compound				AKR1C3,CA2,CAV1,CAV2,CFLAR,DNM2,GIT1,ID1,KLF9,LPL,MAPT,NOL3,PDE8B	0	0	0	5.76318
104	GO: Biological Process	GO:0044091	membrane biogenesis			DSP,IL1RAPL1,KRT14,KRT17,KRT5,KRT6B,SPRR1B		0	0	5.74221	0
106	GO: Biological Process	GO:0070268	cornification			DSP,KRT14,KRT17,KRT5,KRT6B,SPRR1B		0	0	5.43994	0
107	GO: Biological Process	GO:0045109	intermediate filament organization			DSP,KRT14,KRT17,KRT6B		0	0	5.43567	0
108	GO: Biological Process	GO:1903575	cornified envelope assembly			DSP,KRT14,KRT17,KRT5,KRT6B,SPRR1B		0	0	5.33085	0
109	GO: Biological Process	GO:0034599	cellular response to oxidative stress				AKR1C3,ANKRD2,CFLAR,DNM2,EPAS1,MAPT,NOL3	0	0	0	5.21798
110	GO: Biological Process	GO:0014070	response to organic cyclic compound				AKR1C3,ANXA3,CA2,CAV1,CAV2,CFLAR,DNM2,ID1,KLF9,TGFBR2,TXNIP	0	0	0	5.21749
111	GO: Biological Process	GO:0090287	regulation of cellular response to growth factor stimulus				CAV1,CAV2,CDKN1C,CFLAR,DNM2,FSTL3,TGFBR2	0	0	0	5.20969
112	GO: Biological Process	GO:0007179	transforming growth factor beta receptor signaling pathway				CAV1,CAV2,CDKN1C,DNM2,ID1,TGFBR2	0	0	0	5.18634
113	GO: Biological Process	GO:2000377	regulation of reactive oxygen species metabolic process				AKR1C3,CAV1,CFLAR,DNM2,MAPT,TGFBR2	0	0	0	5.07792
114	GO: Biological Process	GO:0006979	response to oxidative stress				AKR1C3,ANKRD2,CFLAR,DNM2,EPAS1,MAPT,NOL3,TXNIP	0	0	0	5.04569
116	GO: Biological Process	GO:0017015	regulation of transforming growth factor beta receptor signaling pathway				CAV1,CAV2,CDKN1C,DNM2,TGFBR2	0	0	0	5.00354
117	GO: Biological Process	GO:0090101	negative regulation of transmembrane receptor protein serine/threonine kinase signaling pathway				CAV1,CAV2,DNM2,FSTL3,TGFBR2	0	0	0	4.91443
118	GO: Biological Process	GO:0048666	neuron development				ALCAM,CDKN1C,CERS2,CFLAR,DNM2,GIT1,ID1,KIDINS220,LAMA3,LAMA5,LAMC1,MAPT	0	0	0	4.87122
119	GO: Biological Process	GO:0007517	muscle organ development				ANKRD2,CAV1,CAV2,CFLAR,LAMA5,MTSS1,ZFHX3	0	0	0	4.81861
120	GO: Biological Process	GO:0000302	response to reactive oxygen species				AKR1C3,CFLAR,DNM2,MAPT,NOL3,TXNIP	0	0	0	4.78966
121	GO: Biological Process	GO:0009628	response to abiotic stimulus				ANKRD2,CA2,CAV1,CFLAR,DNM2,EPAS1,LPL,MAPT,NOL3,PDE8B,TGFBR2,TXNIP	0	0	0	4.76627
122	GO: Biological Process	GO:0007167	enzyme linked receptor protein signaling pathway				CAV1,CAV2,CDKN1C,DNM2,FSTL3,GIT1,ID1,MTSS1,NEDD9,TGFBR2,TXNIP	0	0	0	4.72977
123	GO: Biological Process	GO:0007178	transmembrane receptor protein serine/threonine kinase signaling pathway				CAV1,CAV2,CDKN1C,DNM2,FSTL3,ID1,TGFBR2	0	0	0	4.7278
124	GO: Biological Process	GO:0010038	response to metal ion				AKR1C3,CA2,CAV1,FABP4,FSTL3,MAPT,TXNIP	0	0	0	4.71411
125	GO: Biological Process	GO:0061061	muscle structure development				ANKRD2,CAV1,CAV2,CFLAR,EPAS1,LAMA5,MTSS1,NOL3,ZFHX3	0	0	0	4.70175
126	GO: Biological Process	GO:0043086	negative regulation of catalytic activity				ANXA3,CAV1,CDKN1C,CFLAR,DUSP8,FABP4,MAPT,NOL3,PTPRB,TXNIP	0	0	0	4.65417
127	GO: Biological Process	GO:0009725	response to hormone				AKR1C3,ANXA3,CA2,CAV1,CAV2,CFLAR,KLF9,LPL,TGFBR2,TXNIP	0	0	0	4.64647
128	GO: Biological Process	GO:0090092	regulation of transmembrane receptor protein serine/threonine kinase signaling pathway				CAV1,CAV2,CDKN1C,DNM2,FSTL3,TGFBR2	0	0	0	4.63623
129	GO: Biological Process	GO:0031175	neuron projection development				ALCAM,CERS2,CFLAR,DNM2,GIT1,ID1,KIDINS220,LAMA3,LAMA5,LAMC1,MAPT	0	0	0	4.63057
130	GO: Biological Process	GO:0033993	response to lipid				AKR1C3,ANXA3,CA2,CAV1,CFLAR,GIT1,KLF9,LPL,TGFBR2,TXNIP	0	0	0	4.62346
131	GO: Biological Process	GO:0042759	long-chain fatty acid biosynthetic process		ELOVL6,FADS1,QKI			0	4.60018	0	0
132	GO: Biological Process	GO:0060547	negative regulation of necrotic cell death				CAV1,CFLAR,NOL3	0	0	0	4.57911
134	GO: Biological Process	GO:2000406	positive regulation of T cell migration	CCL20,CCL5,CXCL10				4.52447	0	0	0
135	GO: Biological Process	GO:0033673	negative regulation of kinase activity				CAV1,CDKN1C,DUSP8,FABP4,MAPT,PTPRB	0	0	0	4.48444
136	GO: Biological Process	GO:0030512	negative regulation of transforming growth factor beta receptor signaling pathway				CAV1,CAV2,DNM2,TGFBR2	0	0	0	4.44199
137	GO: Biological Process	GO:0034614	cellular response to reactive oxygen species				AKR1C3,CFLAR,DNM2,MAPT,NOL3	0	0	0	4.41657
138	GO: Biological Process	GO:0071663	positive regulation of granzyme B production			PTPN22,XCL1		0	0	4.4026	0
139	GO: Biological Process	GO:0071661	regulation of granzyme B production			PTPN22,XCL1		0	0	4.4026	0
140	GO: Biological Process	GO:0071613	granzyme B production			PTPN22,XCL1		0	0	4.4026	0
143	GO: Biological Process	GO:0042326	negative regulation of phosphorylation				CAV1,CDKN1C,DUSP8,FABP4,GIT1,MAPT,PTPRB	0	0	0	4.34666
144	GO: Biological Process	GO:0045445	myoblast differentiation				ANKRD2,EPAS1,NOL3,ZFHX3	0	0	0	4.31429
145	GO: Biological Process	GO:2000403	positive regulation of lymphocyte migration	CCL20,CCL5,CXCL10				4.29032	0	0	0
146	GO: Biological Process	GO:0045104	intermediate filament cytoskeleton organization			DSP,KRT14,KRT17,KRT6B		0	0	4.27878	0
147	GO: Biological Process	GO:0045103	intermediate filament-based process			DSP,KRT14,KRT17,KRT6B		0	0	4.24839	0
148	GO: Biological Process	GO:0072593	reactive oxygen species metabolic process				AKR1C3,CAV1,CFLAR,DNM2,MAPT,TGFBR2	0	0	0	4.24511
149	GO: Biological Process	GO:0038165	oncostatin-M-mediated signaling pathway		IL6ST,LIFR			0	4.24132	0	0
150	GO: Biological Process	GO:0051348	negative regulation of transferase activity				CAV1,CDKN1C,DUSP8,FABP4,MAPT,PTPRB	0	0	0	4.23053
151	GO: Biological Process	GO:0000904	cell morphogenesis involved in differentiation				ALCAM,DNM2,ID1,KIDINS220,LAMA3,LAMA5,LAMC1,MAPT,NEDD9	0	0	0	4.14762
152	GO: Biological Process	GO:2000404	regulation of T cell migration	CCL20,CCL5,CXCL10				4.11928	0	0	0
153	GO: Biological Process	GO:0001822	kidney development				CA2,CDKN1C,CFLAR,FSTL3,LAMA5,MTSS1	0	0	0	4.11725
154	GO: Biological Process	GO:0044092	negative regulation of molecular function				ANXA3,CAV1,CDKN1C,CFLAR,DUSP8,FABP4,ID1,MAPT,NOL3,PTPRB,TXNIP	0	0	0	4.11374
155	GO: Biological Process	GO:0044854	plasma membrane raft assembly				CAV1,CAV2	0	0	0	4.05585
156	GO: Biological Process	GO:0030865	cortical cytoskeleton organization			ACTN1,FHOD3,PLEK,RND3		0	0	4.05036	0
157	GO: Biological Process	GO:1901654	response to ketone				AKR1C3,CAV1,CFLAR,KLF9,TXNIP	0	0	0	4.0392
158	GO: Biological Process	GO:0072001	renal system development				CA2,CDKN1C,CFLAR,FSTL3,LAMA5,MTSS1	0	0	0	4.02938
159	GO: Biological Process	GO:0007229	integrin-mediated signaling pathway				ITGA10,LAMA3,LAMA5,NEDD9	0	0	0	4.02603
160	GO: Biological Process	GO:0017185	peptidyl-lysine hydroxylation	P3H3,PLOD2				4.00815	0	0	0
161	GO: Biological Process	GO:0048861	leukemia inhibitory factor signaling pathway		IL6ST,LIFR			0	4.00815	0	0
162	GO: Biological Process	GO:0034446	substrate adhesion-dependent cell spreading				DNM2,LAMA5,LAMC1,NEDD9	0	0	0	3.99699
163	GO: Biological Process	GO:0019065	receptor-mediated endocytosis of virus by host cell				CAV1,CAV2	0	0	0	3.93149
164	GO: Biological Process	GO:0075509	endocytosis involved in viral entry into host cell				CAV1,CAV2	0	0	0	3.93149
166	GO: Biological Process	GO:2000379	positive regulation of reactive oxygen species metabolic process				AKR1C3,DNM2,MAPT,TGFBR2	0	0	0	3.89932
167	GO: Biological Process	GO:0010939	regulation of necrotic cell death				CAV1,CFLAR,NOL3	0	0	0	3.89646
169	GO: Biological Process	GO:2000566	positive regulation of CD8-positive, alpha-beta T cell proliferation			PTPN22,XCL1		0	0	3.88178	0
170	GO: Biological Process	GO:0000902	cell morphogenesis				ALCAM,DNM2,ID1,KIDINS220,LAMA3,LAMA5,LAMC1,MAPT,NEDD9,RHOBTB2	0	0	0	3.88022
172	GO: Biological Process	GO:0060174	limb bud formation	SEMA3C,SOX4				3.82501	0	0	0
173	GO: Biological Process	GO:0031589	cell-substrate adhesion				DNM2,ID1,ITGA10,LAMA5,LAMC1,NEDD9	0	0	0	3.79739
176	GO: Biological Process	GO:0071241	cellular response to inorganic substance				AKR1C3,CFLAR,DNM2,FABP4,FSTL3	0	0	0	3.77225
177	GO: Biological Process	GO:0098609	cell-cell adhesion			ACTN1,CD83,CLSTN3,DSP,IGFBP2,IL1RAPL1,PLEK,PTPN22,THY1,TRIM29,XCL1,ZC3H12A		0	0	3.74618	0
178	GO: Biological Process	GO:0001655	urogenital system development				CA2,CDKN1C,CFLAR,FSTL3,LAMA5,MTSS1	0	0	0	3.7446
179	GO: Biological Process	GO:1990090	cellular response to nerve growth factor stimulus				ID1,KIDINS220,MAPT	0	0	0	3.74044
180	GO: Biological Process	GO:0031424	keratinization			DSP,KRT14,KRT17,KRT5,KRT6B,SPRR1B		0	0	3.73511	0
181	GO: Biological Process	GO:0044857	plasma membrane raft organization				CAV1,CAV2	0	0	0	3.72658
182	GO: Biological Process	GO:1903748	negative regulation of establishment of protein localization to mitochondrion				MAPT,NOL3	0	0	0	3.72658
183	GO: Biological Process	GO:0043549	regulation of kinase activity				CAV1,CDKN1C,DUSP8,FABP4,KIDINS220,MAPT,NEDD9,PTPRB,TGFBR2	0	0	0	3.7132
184	GO: Biological Process	GO:0045936	negative regulation of phosphate metabolic process				CAV1,CDKN1C,DUSP8,FABP4,GIT1,MAPT,PTPRB	0	0	0	3.70456
185	GO: Biological Process	GO:0010563	negative regulation of phosphorus metabolic process				CAV1,CDKN1C,DUSP8,FABP4,GIT1,MAPT,PTPRB	0	0	0	3.70007
186	GO: Biological Process	GO:0048247	lymphocyte chemotaxis	CCL20,CCL5,CXCL10				3.69416	0	0	0
187	GO: Biological Process	GO:1990089	response to nerve growth factor				ID1,KIDINS220,MAPT	0	0	0	3.69251
188	GO: Biological Process	GO:0070849	response to epidermal growth factor				CFLAR,GIT1,ID1	0	0	0	3.69251
189	GO: Biological Process	GO:2000401	regulation of lymphocyte migration	CCL20,CCL5,CXCL10				3.67536	0	0	0
190	GO: Biological Process	GO:0071677	positive regulation of mononuclear cell migration	CCL20,CCL5,CXCL10				3.65683	0	0	0
192	GO: Biological Process	GO:0001765	membrane raft assembly				CAV1,CAV2	0	0	0	3.64
193	GO: Biological Process	GO:0002548	monocyte chemotaxis	CCL20,CCL5,CXCL10				3.63858	0	0	0
194	GO: Biological Process	GO:0120161	regulation of cold-induced thermogenesis				CAV1,EPAS1,FABP4,ID1	0	0	0	3.63813
195	GO: Biological Process	GO:0106106	cold-induced thermogenesis				CAV1,EPAS1,FABP4,ID1	0	0	0	3.63813
196	GO: Biological Process	GO:0016051	carbohydrate biosynthetic process			ATF3,B3GNT3,FUT8,HRH1,PLEK,SLC2A1		0	0	3.63402	0
197	GO: Biological Process	GO:0032958	inositol phosphate biosynthetic process			HRH1,ITPKA,PLEK		0	0	3.62437	0
198	GO: Biological Process	GO:0072678	T cell migration	CCL20,CCL5,CXCL10				3.6206	0	0	0
199	GO: Biological Process	GO:0006469	negative regulation of protein kinase activity				CAV1,CDKN1C,DUSP8,FABP4,PTPRB	0	0	0	3.61838
200	GO: Biological Process	GO:1901653	cellular response to peptide				CA2,CAV1,CAV2,CFLAR,ID1,LPL	0	0	0	3.61547
201	GO: Biological Process	GO:0030155	regulation of cell adhesion				CAV1,DNM2,FSTL3,LAMA3,LAMA5,NEDD9,TGFBR2,ZFHX3	0	0	0	3.58486
202	GO: Biological Process	GO:1903997	positive regulation of non-membrane spanning protein tyrosine kinase activity			DOCK3,STAP1		0	0	3.56163	0
203	GO: Biological Process	GO:0031581	hemidesmosome assembly				LAMA3,LAMC1	0	0	0	3.56139
204	GO: Biological Process	GO:0043619	regulation of transcription from RNA polymerase II promoter in response to oxidative stress				ANKRD2,EPAS1	0	0	0	3.56139
205	GO: Biological Process	GO:0032351	negative regulation of hormone metabolic process				AKR1C3,PDE8B	0	0	0	3.56139
206	GO: Biological Process	GO:0071407	cellular response to organic cyclic compound				AKR1C3,CAV1,CAV2,CFLAR,DNM2,ID1,KLF9	0	0	0	3.54817
207	GO: Biological Process	GO:0070372	regulation of ERK1 and ERK2 cascade			ATF3,CCL13,CHI3L1,ESR2,PTPN22,SPRY1,XCL1		0	0	3.48936	0
208	GO: Biological Process	GO:1990845	adaptive thermogenesis				CAV1,EPAS1,FABP4,ID1	0	0	0	3.47518
209	GO: Biological Process	GO:0022612	gland morphogenesis				CAV1,CFLAR,LAMA5,TGFBR2	0	0	0	3.47518
210	GO: Biological Process	GO:0021915	neural tube development	DACT1,SEMA3C,SFRP1,SOX4				3.45793	0	0	0
211	GO: Biological Process	GO:0051093	negative regulation of developmental process				ANKRD2,CAV1,CERS2,CFLAR,FSTL3,ID1,MAPT,TGFBR2,ZFHX3	0	0	0	3.45036
212	GO: Biological Process	GO:0001568	blood vessel development				ANXA3,CAV1,CFLAR,DNM2,EPAS1,ID1,PTPRB,TGFBR2	0	0	0	3.44994
213	GO: Biological Process	GO:1903995	regulation of non-membrane spanning protein tyrosine kinase activity			DOCK3,STAP1		0	0	3.43772	0
214	GO: Biological Process	GO:0071216	cellular response to biotic stimulus			BID,LITAF,PTPN22,STAP1,TRIB1,ZC3H12A		0	0	3.39246	0
215	GO: Biological Process	GO:0050863	regulation of T cell activation			CD83,IGFBP2,PTPN22,SIT1,THY1,XCL1,ZC3H12A		0	0	3.36775	0
216	GO: Biological Process	GO:0051338	regulation of transferase activity				CAV1,CDKN1C,DUSP8,FABP4,KIDINS220,MAPT,NEDD9,PTPRB,TGFBR2	0	0	0	3.36176
218	GO: Biological Process	GO:0070098	chemokine-mediated signaling pathway	CCL20,CCL5,CXCL10				3.34937	0	0	0
219	GO: Biological Process	GO:0010656	negative regulation of muscle cell apoptotic process				CAV1,CFLAR,NOL3	0	0	0	3.34651
220	GO: Biological Process	GO:0070371	ERK1 and ERK2 cascade			ATF3,CCL13,CHI3L1,ESR2,PTPN22,SPRY1,XCL1		0	0	3.3401	0
221	GO: Biological Process	GO:0032870	cellular response to hormone stimulus				AKR1C3,CA2,CAV1,CAV2,CFLAR,KLF9,LPL	0	0	0	3.33983
222	GO: Biological Process	GO:0031960	response to corticosteroid				AKR1C3,ANXA3,CFLAR,KLF9	0	0	0	3.33725
223	GO: Biological Process	GO:0010819	regulation of T cell chemotaxis	CCL5,CXCL10				3.33604	0	0	0
224	GO: Biological Process	GO:2000095	regulation of Wnt signaling pathway, planar cell polarity pathway	DACT1,SFRP1				3.33604	0	0	0
225	GO: Biological Process	GO:0035740	CD8-positive, alpha-beta T cell proliferation			PTPN22,XCL1		0	0	3.32961	0
226	GO: Biological Process	GO:2000564	regulation of CD8-positive, alpha-beta T cell proliferation			PTPN22,XCL1		0	0	3.32961	0
227	GO: Biological Process	GO:0071384	cellular response to corticosteroid stimulus				AKR1C3,CFLAR,KLF9	0	0	0	3.32891
228	GO: Biological Process	GO:0001944	vasculature development				ANXA3,CAV1,CFLAR,DNM2,EPAS1,ID1,PTPRB,TGFBR2	0	0	0	3.32855
229	GO: Biological Process	GO:0070265	necrotic cell death				CAV1,CFLAR,NOL3	0	0	0	3.31157
230	GO: Biological Process	GO:0045321	leukocyte activation	CCL20,CCL5,FYB1,GM2A,IL2RB,ITK,SFRP1,SLAMF7,SOX4				3.30923	0	0	0
231	GO: Biological Process	GO:0038166	angiotensin-activated signaling pathway				CA2,CAV1	0	0	0	3.30405
232	GO: Biological Process	GO:0014889	muscle atrophy				CFLAR,NOL3	0	0	0	3.30405
233	GO: Biological Process	GO:0045859	regulation of protein kinase activity				CAV1,CDKN1C,DUSP8,FABP4,KIDINS220,NEDD9,PTPRB,TGFBR2	0	0	0	3.30309
234	GO: Biological Process	GO:0046649	lymphocyte activation	CCL20,CCL5,IL2RB,ITK,SFRP1,SLAMF7,SOX4				3.30009	0	0	0
235	GO: Biological Process	GO:0045785	positive regulation of cell adhesion				CAV1,DNM2,FSTL3,NEDD9,TGFBR2,ZFHX3	0	0	0	3.29378
236	GO: Biological Process	GO:0032989	cellular component morphogenesis				ALCAM,CFLAR,DNM2,ID1,KIDINS220,LAMA3,LAMA5,MAPT	0	0	0	3.29362
237	GO: Biological Process	GO:0001659	temperature homeostasis				CAV1,EPAS1,FABP4,ID1	0	0	0	3.28176
238	GO: Biological Process	GO:0007584	response to nutrient				AKR1C3,LPL,MAPT,TGFBR2	0	0	0	3.27271
239	GO: Biological Process	GO:0033273	response to vitamin	CXCL10,KYNU,SFRP1				3.26641	0	0	0
240	GO: Biological Process	GO:0070327	thyroid hormone transport			CRYM,SLC7A5		0	0	3.23373	0
241	GO: Biological Process	GO:2001187	positive regulation of CD8-positive, alpha-beta T cell activation			PTPN22,XCL1		0	0	3.23373	0
242	GO: Biological Process	GO:0071417	cellular response to organonitrogen compound				CA2,CAV1,CAV2,CFLAR,DNM2,ID1,LPL	0	0	0	3.22437
243	GO: Biological Process	GO:0043627	response to estrogen				CA2,CAV1,TGFBR2	0	0	0	3.2124
244	GO: Biological Process	GO:0048667	cell morphogenesis involved in neuron differentiation				ALCAM,DNM2,ID1,KIDINS220,LAMA3,LAMA5,MAPT	0	0	0	3.20991
245	GO: Biological Process	GO:0009913	epidermal cell differentiation			DSP,KRT14,KRT17,KRT5,KRT6B,SFRP4,SPRR1B		0	0	3.20688	0
246	GO: Biological Process	GO:0090026	positive regulation of monocyte chemotaxis	CCL5,CXCL10				3.2068	0	0	0
247	GO: Biological Process	GO:0003215	cardiac right ventricle morphogenesis	SEMA3C,SOX4				3.2068	0	0	0
248	GO: Biological Process	GO:1990868	response to chemokine	CCL20,CCL5,CXCL10				3.20138	0	0	0
249	GO: Biological Process	GO:1990869	cellular response to chemokine	CCL20,CCL5,CXCL10				3.20138	0	0	0
250	GO: Biological Process	GO:0071732	cellular response to nitric oxide				CFLAR,DNM2	0	0	0	3.19968
251	GO: Biological Process	GO:0044764	multi-organism cellular process				CAV1,CAV2	0	0	0	3.19968
252	GO: Biological Process	GO:0046629	gamma-delta T cell activation	ITK,SOX4				3.16775	0	0	0
253	GO: Biological Process	GO:0045664	regulation of neuron differentiation	CCL5,NREP,PCP4,SFRP1				3.16106	0	0	0
254	GO: Biological Process	GO:0048732	gland development				CAV1,CDKN1C,CFLAR,FSTL3,LAMA5,TGFBR2	0	0	0	3.1418
255	GO: Biological Process	GO:0007519	skeletal muscle tissue development				ANKRD2,CAV1,CAV2,CFLAR	0	0	0	3.12657
256	GO: Biological Process	GO:0009611	response to wounding				CAV1,CERS2,CFLAR,GIT1,NOL3,PLLP,TGFBR2	0	0	0	3.10101
257	GO: Biological Process	GO:0071375	cellular response to peptide hormone stimulus				CA2,CAV1,CAV2,CFLAR,LPL	0	0	0	3.06405
258	GO: Biological Process	GO:1902170	cellular response to reactive nitrogen species				CFLAR,DNM2	0	0	0	3.06387
259	GO: Biological Process	GO:0060538	skeletal muscle organ development				ANKRD2,CAV1,CAV2,CFLAR	0	0	0	3.02374
260	GO: Biological Process	GO:1901699	cellular response to nitrogen compound				CA2,CAV1,CAV2,CFLAR,DNM2,ID1,LPL	0	0	0	3.02367
261	GO: Biological Process	GO:0060546	negative regulation of necroptotic process				CAV1,CFLAR	0	0	0	3.02305
262	GO: Biological Process	GO:0071498	cellular response to fluid shear stress				CA2,MTSS1	0	0	0	3.02305
263	GO: Biological Process	GO:0048812	neuron projection morphogenesis				ALCAM,DNM2,ID1,KIDINS220,LAMA3,LAMA5,MAPT	0	0	0	3.02037
264	GO: Biological Process	GO:0062099	negative regulation of programmed necrotic cell death				CAV1,CFLAR	0	0	0	2.98411
265	GO: Biological Process	GO:0071731	response to nitric oxide				CFLAR,DNM2	0	0	0	2.98411
266	GO: Biological Process	GO:1903351	cellular response to dopamine				CAV2,DNM2,ID1	0	0	0	2.9821
267	GO: Biological Process	GO:0120035	regulation of plasma membrane bounded cell projection organization				CAV1,CERS2,CFLAR,DNM2,ID1,KIDINS220,MAPT	0	0	0	2.98118
268	GO: Biological Process	GO:0120039	plasma membrane bounded cell projection morphogenesis				ALCAM,DNM2,ID1,KIDINS220,LAMA3,LAMA5,MAPT	0	0	0	2.9715
269	GO: Biological Process	GO:0120162	positive regulation of cold-induced thermogenesis				CAV1,EPAS1,FABP4	0	0	0	2.96909
270	GO: Biological Process	GO:1903350	response to dopamine				CAV2,DNM2,ID1	0	0	0	2.96909
271	GO: Biological Process	GO:0048858	cell projection morphogenesis				ALCAM,DNM2,ID1,KIDINS220,LAMA3,LAMA5,MAPT	0	0	0	2.95546
272	GO: Biological Process	GO:0001666	response to hypoxia				CAV1,CFLAR,EPAS1,NOL3,TGFBR2	0	0	0	2.94406
273	GO: Biological Process	GO:0048771	tissue remodeling				CA2,CAV1,EPAS1,NOL3	0	0	0	2.93478
274	GO: Biological Process	GO:1902905	positive regulation of supramolecular fiber organization				CAV1,ID1,MAPT,MTSS1	0	0	0	2.93478
275	GO: Biological Process	GO:1901652	response to peptide				CA2,CAV1,CAV2,CFLAR,ID1,LPL	0	0	0	2.93013
276	GO: Biological Process	GO:0031344	regulation of cell projection organization				CAV1,CERS2,CFLAR,DNM2,ID1,KIDINS220,MAPT	0	0	0	2.92374
277	GO: Biological Process	GO:1904385	cellular response to angiotensin				CA2,CAV1	0	0	0	2.91126
278	GO: Biological Process	GO:0035295	tube development				ANXA3,CAV1,EPAS1,FSTL3,ID1,LAMA5,MTSS1,PTPRB,TGFBR2	0	0	0	2.90377
279	GO: Biological Process	GO:0032990	cell part morphogenesis				ALCAM,DNM2,ID1,KIDINS220,LAMA3,LAMA5,MAPT	0	0	0	2.89561
280	GO: Biological Process	GO:0048871	multicellular organismal homeostasis				CA2,CAV1,EPAS1,FABP4,ID1,LAMC1	0	0	0	2.89198
281	GO: Biological Process	GO:0036293	response to decreased oxygen levels				CAV1,CFLAR,EPAS1,NOL3,TGFBR2	0	0	0	2.87981
282	GO: Biological Process	GO:0009749	response to glucose				LPL,PDE8B,TGFBR2,TXNIP	0	0	0	2.87835
283	GO: Biological Process	GO:0031579	membrane raft organization				CAV1,CAV2	0	0	0	2.87706
284	GO: Biological Process	GO:0006907	pinocytosis				CAV1,DNM2	0	0	0	2.87706
285	GO: Biological Process	GO:0035239	tube morphogenesis				ANXA3,CAV1,EPAS1,ID1,LAMA5,MTSS1,PTPRB,TGFBR2	0	0	0	2.85303
286	GO: Biological Process	GO:0009746	response to hexose				LPL,PDE8B,TGFBR2,TXNIP	0	0	0	2.84416
287	GO: Biological Process	GO:0061564	axon development				ALCAM,CERS2,DNM2,LAMA3,LAMA5,MAPT	0	0	0	2.83984
288	GO: Biological Process	GO:0031099	regeneration				ANXA3,CERS2,CFLAR,TGFBR2	0	0	0	2.83741
289	GO: Biological Process	GO:0051495	positive regulation of cytoskeleton organization				CAV1,ID1,MAPT,MTSS1	0	0	0	2.81737
290	GO: Biological Process	GO:0001933	negative regulation of protein phosphorylation				CAV1,CDKN1C,DUSP8,FABP4,PTPRB	0	0	0	2.81325
291	GO: Biological Process	GO:0000188	inactivation of MAPK activity				CAV1,DUSP8	0	0	0	2.8126
292	GO: Biological Process	GO:0060544	regulation of necroptotic process				CAV1,CFLAR	0	0	0	2.8126
293	GO: Biological Process	GO:0045662	negative regulation of myoblast differentiation				ANKRD2,ZFHX3	0	0	0	2.8126
294	GO: Biological Process	GO:0042632	cholesterol homeostasis				CAV1,FABP4,LPL	0	0	0	2.81174
295	GO: Biological Process	GO:0055092	sterol homeostasis				CAV1,FABP4,LPL	0	0	0	2.80046
296	GO: Biological Process	GO:0009612	response to mechanical stimulus				ANKRD2,CAV1,TGFBR2,TXNIP	0	0	0	2.79761
297	GO: Biological Process	GO:0034284	response to monosaccharide				LPL,PDE8B,TGFBR2,TXNIP	0	0	0	2.79761
298	GO: Biological Process	GO:0051129	negative regulation of cellular component organization				CAV1,CERS2,CFLAR,DNM2,ID1,MAPT,NOL3	0	0	0	2.79564
299	GO: Biological Process	GO:0071453	cellular response to oxygen levels				CAV1,CFLAR,EPAS1,NOL3	0	0	0	2.79108
300	GO: Biological Process	GO:0001932	regulation of protein phosphorylation				CAV1,CAV2,CDKN1C,DUSP8,FABP4,KIDINS220,NEDD9,PTPRB,TGFBR2	0	0	0	2.78558
301	GO: Biological Process	GO:1990776	response to angiotensin				CA2,CAV1	0	0	0	2.78214
302	GO: Biological Process	GO:0048878	chemical homeostasis				CA2,CAV1,CAV2,EPAS1,FABP4,LPL,MTSS1,NOL3,PDE8B	0	0	0	2.77013
303	GO: Biological Process	GO:0071870	cellular response to catecholamine stimulus				CAV2,DNM2,ID1	0	0	0	2.76728
304	GO: Biological Process	GO:0071868	cellular response to monoamine stimulus				CAV2,DNM2,ID1	0	0	0	2.76728
305	GO: Biological Process	GO:1901655	cellular response to ketone				AKR1C3,CFLAR,KLF9	0	0	0	2.76728
306	GO: Biological Process	GO:0031400	negative regulation of protein modification process				CAV1,CDKN1C,DUSP8,FABP4,MAPT,PTPRB	0	0	0	2.76427
307	GO: Biological Process	GO:0070482	response to oxygen levels				CAV1,CFLAR,EPAS1,NOL3,TGFBR2	0	0	0	2.75824
308	GO: Biological Process	GO:0008284	positive regulation of cell population proliferation				AKR1C3,CAV1,CAV2,CFLAR,FABP4,ID1,LAMC1,TGFBR2	0	0	0	2.7293
309	GO: Biological Process	GO:0097191	extrinsic apoptotic signaling pathway				CAV1,CFLAR,MKNK2,NOL3	0	0	0	2.72738
310	GO: Biological Process	GO:0010660	regulation of muscle cell apoptotic process				CAV1,CFLAR,NOL3	0	0	0	2.72445
311	GO: Biological Process	GO:0030325	adrenal gland development				CDKN1C,FSTL3	0	0	0	2.72435
312	GO: Biological Process	GO:0062098	regulation of programmed necrotic cell death				CAV1,CFLAR	0	0	0	2.72435
313	GO: Biological Process	GO:0071869	response to catecholamine				CAV2,DNM2,ID1	0	0	0	2.71399
314	GO: Biological Process	GO:0071867	response to monoamine				CAV2,DNM2,ID1	0	0	0	2.71399
315	GO: Biological Process	GO:0090288	negative regulation of cellular response to growth factor stimulus				CAV1,CFLAR,FSTL3	0	0	0	2.70362
316	GO: Biological Process	GO:0010657	muscle cell apoptotic process				CAV1,CFLAR,NOL3	0	0	0	2.68315
317	GO: Biological Process	GO:1905317	inferior endocardial cushion morphogenesis				TGFBR2	0	0	0	2.6815
318	GO: Biological Process	GO:0032013	negative regulation of ARF protein signal transduction				GIT1	0	0	0	2.6815
319	GO: Biological Process	GO:0071245	cellular response to carbon monoxide				DNM2	0	0	0	2.6815
320	GO: Biological Process	GO:0045827	negative regulation of isoprenoid metabolic process				AKR1C3	0	0	0	2.6815
321	GO: Biological Process	GO:0036164	cell-abiotic substrate adhesion				ID1	0	0	0	2.6815
322	GO: Biological Process	GO:1905687	regulation of diacylglycerol kinase activity				MAPT	0	0	0	2.6815
323	GO: Biological Process	GO:1900053	negative regulation of retinoic acid biosynthetic process				AKR1C3	0	0	0	2.6815
324	GO: Biological Process	GO:0002651	positive regulation of tolerance induction to self antigen				TGFBR2	0	0	0	2.6815
325	GO: Biological Process	GO:1905045	negative regulation of Schwann cell proliferation involved in axon regeneration				CERS2	0	0	0	2.6815
326	GO: Biological Process	GO:1905316	superior endocardial cushion morphogenesis				TGFBR2	0	0	0	2.6815
327	GO: Biological Process	GO:1900085	negative regulation of peptidyl-tyrosine autophosphorylation				CAV1	0	0	0	2.6815
328	GO: Biological Process	GO:1905315	cell proliferation involved in endocardial cushion morphogenesis				TGFBR2	0	0	0	2.6815
329	GO: Biological Process	GO:1905689	positive regulation of diacylglycerol kinase activity				MAPT	0	0	0	2.6815
330	GO: Biological Process	GO:0071387	cellular response to cortisol stimulus				KLF9	0	0	0	2.6815
331	GO: Biological Process	GO:0008285	negative regulation of cell population proliferation				CAV1,CAV2,CDKN1C,CERS2,KLF9,MTSS1,TGFBR2	0	0	0	2.66132
332	GO: Biological Process	GO:0032269	negative regulation of cellular protein metabolic process				CAV1,CDKN1C,CFLAR,DUSP8,FABP4,MAPT,NOL3,PTPRB	0	0	0	2.65929
333	GO: Biological Process	GO:0001525	angiogenesis				ANXA3,CAV1,EPAS1,ID1,PTPRB,TGFBR2	0	0	0	2.64814
334	GO: Biological Process	GO:0071711	basement membrane organization				CAV1,CAV2	0	0	0	2.64456
335	GO: Biological Process	GO:0031116	positive regulation of microtubule polymerization				CAV1,MAPT	0	0	0	2.64456
336	GO: Biological Process	GO:0051345	positive regulation of hydrolase activity				CAV1,CAV2,CFLAR,DNM2,GIT1,MAPT,NEDD9	0	0	0	2.63115
337	GO: Biological Process	GO:0006641	triglyceride metabolic process				CAV1,FABP4,LPL	0	0	0	2.62384
338	GO: Biological Process	GO:1903426	regulation of reactive oxygen species biosynthetic process				CAV1,CFLAR,DNM2	0	0	0	2.61425
339	GO: Biological Process	GO:0009743	response to carbohydrate				LPL,PDE8B,TGFBR2,TXNIP	0	0	0	2.61368
340	GO: Biological Process	GO:0097190	apoptotic signaling pathway				ANKRD2,CAV1,CFLAR,MAPT,MKNK2,NOL3	0	0	0	2.60241
341	GO: Biological Process	GO:0014706	striated muscle tissue development				ANKRD2,CAV1,CAV2,CFLAR,TGFBR2	0	0	0	2.57906
342	GO: Biological Process	GO:0051336	regulation of hydrolase activity				CAV1,CAV2,CFLAR,DNM2,GIT1,LPL,MAPT,NEDD9,NOL3	0	0	0	2.57822
343	GO: Biological Process	GO:0048588	developmental cell growth				ALCAM,DNM2,MAPT,TGFBR2	0	0	0	2.574
344	GO: Biological Process	GO:0034405	response to fluid shear stress				CA2,MTSS1	0	0	0	2.57176
345	GO: Biological Process	GO:0060560	developmental growth involved in morphogenesis				ALCAM,DNM2,MAPT,TGFBR2	0	0	0	2.56842
346	GO: Biological Process	GO:0031112	positive regulation of microtubule polymerization or depolymerization				CAV1,MAPT	0	0	0	2.52655
347	GO: Biological Process	GO:0033002	muscle cell proliferation				CAV1,CFLAR,NOL3,TGFBR2	0	0	0	2.50318
348	GO: Biological Process	GO:0014902	myotube differentiation				ANKRD2,CAV2,CFLAR	0	0	0	2.49633
349	GO: Biological Process	GO:0048675	axon extension				ALCAM,DNM2,MAPT	0	0	0	2.49633
350	GO: Biological Process	GO:0051248	negative regulation of protein metabolic process				CAV1,CDKN1C,CFLAR,DUSP8,FABP4,MAPT,NOL3,PTPRB	0	0	0	2.49497
352	GO: Biological Process	GO:0060537	muscle tissue development				ANKRD2,CAV1,CAV2,CFLAR,TGFBR2	0	0	0	2.48496
353	GO: Biological Process	GO:0019433	triglyceride catabolic process				FABP4,LPL	0	0	0	2.4837
354	GO: Biological Process	GO:0043434	response to peptide hormone				CA2,CAV1,CAV2,CFLAR,LPL	0	0	0	2.47736
355	GO: Biological Process	GO:0071398	cellular response to fatty acid				AKR1C3,LPL	0	0	0	2.46308
356	GO: Biological Process	GO:0030099	myeloid cell differentiation				CA2,CDKN1C,EPAS1,FSTL3,TGFBR2	0	0	0	2.45479
357	GO: Biological Process	GO:0010667	negative regulation of cardiac muscle cell apoptotic process				CFLAR,NOL3	0	0	0	2.44297
358	GO: Biological Process	GO:0051270	regulation of cellular component movement				ANXA3,CAV1,CERS2,LAMA3,LAMA5,MAPT,NEDD9,TGFBR2	0	0	0	2.42597
359	GO: Biological Process	GO:1902042	negative regulation of extrinsic apoptotic signaling pathway via death domain receptors				CFLAR,NOL3	0	0	0	2.42333
360	GO: Biological Process	GO:0009887	animal organ morphogenesis				CA2,CAV1,CFLAR,ID1,LAMA3,LAMA5,LAMC1,TGFBR2	0	0	0	2.3986
361	GO: Biological Process	GO:0000122	negative regulation of transcription by RNA polymerase II				ANKRD2,CAV1,CDKN1C,EPAS1,ID1,TXNIP,ZFHX3	0	0	0	2.3862
362	GO: Biological Process	GO:0000266	mitochondrial fission				DNM2,MAPT	0	0	0	2.38543
363	GO: Biological Process	GO:0070266	necroptotic process				CAV1,CFLAR	0	0	0	2.38543
364	GO: Biological Process	GO:0032570	response to progesterone				CAV1,TXNIP	0	0	0	2.38543
365	GO: Biological Process	GO:0002649	regulation of tolerance induction to self antigen				TGFBR2	0	0	0	2.38179
366	GO: Biological Process	GO:0002661	regulation of B cell tolerance induction				TGFBR2	0	0	0	2.38179
367	GO: Biological Process	GO:2000880	positive regulation of dipeptide transport				CA2	0	0	0	2.38179
368	GO: Biological Process	GO:1900148	negative regulation of Schwann cell migration				CERS2	0	0	0	2.38179
369	GO: Biological Process	GO:1903526	negative regulation of membrane tubulation				DNM2	0	0	0	2.38179
370	GO: Biological Process	GO:0014876	response to injury involved in regulation of muscle adaptation				NOL3	0	0	0	2.38179
371	GO: Biological Process	GO:0006714	sesquiterpenoid metabolic process				AKR1C3	0	0	0	2.38179
372	GO: Biological Process	GO:1903072	regulation of death-inducing signaling complex assembly				NOL3	0	0	0	2.38179
373	GO: Biological Process	GO:0086098	angiotensin-activated signaling pathway involved in heart process				CAV1	0	0	0	2.38179
374	GO: Biological Process	GO:0016107	sesquiterpenoid catabolic process				AKR1C3	0	0	0	2.38179
375	GO: Biological Process	GO:2001148	regulation of dipeptide transmembrane transport				CA2	0	0	0	2.38179
376	GO: Biological Process	GO:1903073	negative regulation of death-inducing signaling complex assembly				NOL3	0	0	0	2.38179
377	GO: Biological Process	GO:0090088	regulation of oligopeptide transport				CA2	0	0	0	2.38179
378	GO: Biological Process	GO:0090089	regulation of dipeptide transport				CA2	0	0	0	2.38179
379	GO: Biological Process	GO:0014736	negative regulation of muscle atrophy				NOL3	0	0	0	2.38179
380	GO: Biological Process	GO:0060434	bronchus morphogenesis				TGFBR2	0	0	0	2.38179
381	GO: Biological Process	GO:0016488	farnesol catabolic process				AKR1C3	0	0	0	2.38179
382	GO: Biological Process	GO:2000878	positive regulation of oligopeptide transport				CA2	0	0	0	2.38179
383	GO: Biological Process	GO:0002663	positive regulation of B cell tolerance induction				TGFBR2	0	0	0	2.38179
384	GO: Biological Process	GO:0071228	cellular response to tumor cell				TXNIP	0	0	0	2.38179
385	GO: Biological Process	GO:2001150	positive regulation of dipeptide transmembrane transport				CA2	0	0	0	2.38179
386	GO: Biological Process	GO:1901740	negative regulation of myoblast fusion				CFLAR	0	0	0	2.38179
387	GO: Biological Process	GO:1900052	regulation of retinoic acid biosynthetic process				AKR1C3	0	0	0	2.38179
388	GO: Biological Process	GO:0016487	farnesol metabolic process				AKR1C3	0	0	0	2.38179
389	GO: Biological Process	GO:1903409	reactive oxygen species biosynthetic process				CAV1,CFLAR,DNM2	0	0	0	2.38171
390	GO: Biological Process	GO:0071901	negative regulation of protein serine/threonine kinase activity				CAV1,CDKN1C,DUSP8	0	0	0	2.38171
391	GO: Biological Process	GO:0051384	response to glucocorticoid				ANXA3,CFLAR,KLF9	0	0	0	2.38171
392	GO: Biological Process	GO:0006639	acylglycerol metabolic process				CAV1,FABP4,LPL	0	0	0	2.37396
393	GO: Biological Process	GO:0032350	regulation of hormone metabolic process				AKR1C3,PDE8B	0	0	0	2.36711
394	GO: Biological Process	GO:1903427	negative regulation of reactive oxygen species biosynthetic process				CAV1,CFLAR	0	0	0	2.36711
395	GO: Biological Process	GO:1900026	positive regulation of substrate adhesion-dependent cell spreading				DNM2,NEDD9	0	0	0	2.36711
396	GO: Biological Process	GO:0010664	negative regulation of striated muscle cell apoptotic process				CFLAR,NOL3	0	0	0	2.36711
397	GO: Biological Process	GO:0006638	neutral lipid metabolic process				CAV1,FABP4,LPL	0	0	0	2.36625
398	GO: Biological Process	GO:0051258	protein polymerization				CAV1,DNM2,MAPT,MTSS1	0	0	0	2.35723
399	GO: Biological Process	GO:0097193	intrinsic apoptotic signaling pathway				ANKRD2,CAV1,MAPT,NOL3	0	0	0	2.35723
400	GO: Biological Process	GO:1904950	negative regulation of establishment of protein localization				MAPT,NOL3,PDE8B	0	0	0	2.35101
401	GO: Biological Process	GO:0001701	in utero embryonic development				CDKN1C,EPAS1,KIDINS220,MTSS1,TGFBR2	0	0	0	2.3466
402	GO: Biological Process	GO:0043403	skeletal muscle tissue regeneration				CFLAR,TGFBR2	0	0	0	2.33167
403	GO: Biological Process	GO:0045597	positive regulation of cell differentiation				CA2,DNM2,LPL,MAPT,NEDD9,TGFBR2,ZFHX3	0	0	0	2.32964
404	GO: Biological Process	GO:0048514	blood vessel morphogenesis				ANXA3,CAV1,EPAS1,ID1,PTPRB,TGFBR2	0	0	0	2.31724
405	GO: Biological Process	GO:0008631	intrinsic apoptotic signaling pathway in response to oxidative stress				MAPT,NOL3	0	0	0	2.31451
406	GO: Biological Process	GO:0072006	nephron development				CFLAR,LAMA5,MTSS1	0	0	0	2.30648
407	GO: Biological Process	GO:0051592	response to calcium ion				AKR1C3,CAV1,TXNIP	0	0	0	2.30648
408	GO: Biological Process	GO:0046464	acylglycerol catabolic process				FABP4,LPL	0	0	0	2.29771
409	GO: Biological Process	GO:0046461	neutral lipid catabolic process				FABP4,LPL	0	0	0	2.29771
410	GO: Biological Process	GO:0045596	negative regulation of cell differentiation				ANKRD2,CAV1,CERS2,FSTL3,ID1,ZFHX3	0	0	0	2.29548
411	GO: Biological Process	GO:0033043	regulation of organelle organization				CAV1,CAV2,DNM2,ID1,MAPT,MTSS1,NOL3,RHOBTB2	0	0	0	2.28881
412	GO: Biological Process	GO:0032924	activin receptor signaling pathway				FSTL3,TGFBR2	0	0	0	2.28124
413	GO: Biological Process	GO:0030509	BMP signaling pathway				CAV1,FSTL3,ID1	0	0	0	2.2707
414	GO: Biological Process	GO:0007409	axonogenesis				ALCAM,DNM2,LAMA3,LAMA5,MAPT	0	0	0	2.25862
415	GO: Biological Process	GO:0010823	negative regulation of mitochondrion organization				MAPT,NOL3	0	0	0	2.24929
416	GO: Biological Process	GO:0072359	circulatory system development				ANXA3,CAV1,CFLAR,DNM2,EPAS1,ID1,PTPRB,TGFBR2	0	0	0	2.24387
417	GO: Biological Process	GO:0010975	regulation of neuron projection development				CERS2,CFLAR,ID1,KIDINS220,MAPT	0	0	0	2.23902
418	GO: Biological Process	GO:0097300	programmed necrotic cell death				CAV1,CFLAR	0	0	0	2.21854
419	GO: Biological Process	GO:0050999	regulation of nitric-oxide synthase activity				CAV1,DNM2	0	0	0	2.21854
420	GO: Biological Process	GO:0002931	response to ischemia				CAV1,NOL3	0	0	0	2.21854
421	GO: Biological Process	GO:0051017	actin filament bundle assembly				ID1,MTSS1,NEDD9	0	0	0	2.21577
422	GO: Biological Process	GO:1903598	positive regulation of gap junction assembly				CAV1	0	0	0	2.20614
423	GO: Biological Process	GO:1903408	positive regulation of P-type sodium:potassium-exchanging transporter activity				DNM2	0	0	0	2.20614
424	GO: Biological Process	GO:1903179	regulation of dopamine biosynthetic process				EPAS1	0	0	0	2.20614
425	GO: Biological Process	GO:0003430	growth plate cartilage chondrocyte growth				TGFBR2	0	0	0	2.20614
426	GO: Biological Process	GO:0038016	insulin receptor internalization				CAV1	0	0	0	2.20614
427	GO: Biological Process	GO:0010621	negative regulation of transcription by transcription factor localization				ID1	0	0	0	2.20614
429	GO: Biological Process	GO:0055095	lipoprotein particle mediated signaling				LPL	0	0	0	2.20614
430	GO: Biological Process	GO:0033484	nitric oxide homeostasis				CAV1	0	0	0	2.20614
431	GO: Biological Process	GO:0014011	Schwann cell proliferation involved in axon regeneration				CERS2	0	0	0	2.20614
432	GO: Biological Process	GO:0016095	polyprenol catabolic process				AKR1C3	0	0	0	2.20614
433	GO: Biological Process	GO:0055096	low-density lipoprotein particle mediated signaling				LPL	0	0	0	2.20614
434	GO: Biological Process	GO:0002514	B cell tolerance induction				TGFBR2	0	0	0	2.20614
435	GO: Biological Process	GO:1903181	positive regulation of dopamine biosynthetic process				EPAS1	0	0	0	2.20614
436	GO: Biological Process	GO:1905044	regulation of Schwann cell proliferation involved in axon regeneration				CERS2	0	0	0	2.20614
437	GO: Biological Process	GO:2000286	receptor internalization involved in canonical Wnt signaling pathway				CAV1	0	0	0	2.20614
438	GO: Biological Process	GO:1990428	miRNA transport				TGFBR2	0	0	0	2.20614
439	GO: Biological Process	GO:0051493	regulation of cytoskeleton organization				CAV1,ID1,MAPT,MTSS1,RHOBTB2	0	0	0	2.20374
440	GO: Biological Process	GO:2001236	regulation of extrinsic apoptotic signaling pathway				CAV1,CFLAR,NOL3	0	0	0	2.20245
441	GO: Biological Process	GO:0048589	developmental growth				ALCAM,CDKN1C,CFLAR,DNM2,MAPT,TGFBR2	0	0	0	2.19076
442	GO: Biological Process	GO:0061572	actin filament bundle organization				ID1,MTSS1,NEDD9	0	0	0	2.1893
444	GO: Biological Process	GO:0030514	negative regulation of BMP signaling pathway				CAV1,FSTL3	0	0	0	2.18893
445	GO: Biological Process	GO:0031113	regulation of microtubule polymerization				CAV1,MAPT	0	0	0	2.18893
447	GO: Biological Process	GO:0055088	lipid homeostasis				CAV1,FABP4,LPL	0	0	0	2.18278
448	GO: Biological Process	GO:0071773	cellular response to BMP stimulus				CAV1,FSTL3,ID1	0	0	0	2.1763
449	GO: Biological Process	GO:0071772	response to BMP				CAV1,FSTL3,ID1	0	0	0	2.1763
450	GO: Biological Process	GO:0030334	regulation of cell migration				ANXA3,CAV1,CERS2,LAMA3,LAMA5,NEDD9,TGFBR2	0	0	0	2.17622
451	GO: Biological Process	GO:0060443	mammary gland morphogenesis				CAV1,TGFBR2	0	0	0	2.17452
454	GO: Cellular Component	GO:0043256	laminin complex				LAMA3,LAMA5,LAMC1	0	0	0	5.601
456	GO: Cellular Component	GO:0043259	laminin-10 complex				LAMA5,LAMC1	0	0	0	4.88039
457	GO: Cellular Component	GO:0043260	laminin-11 complex				LAMA5,LAMC1	0	0	0	4.88039
458	GO: Cellular Component	GO:0002095	caveolar macromolecular signaling complex				CAV1,CAV2	0	0	0	4.88039
461	GO: Cellular Component	GO:0005610	laminin-5 complex				LAMA3,LAMA5	0	0	0	4.57995
462	GO: Cellular Component	GO:0030055	cell-substrate junction				ALCAM,CAV1,CAV2,DNM2,GIT1,LAMA3,NEDD9	0	0	0	4.48114
464	GO: Cellular Component	GO:0030312	external encapsulating structure	AEBP1,COL16A1,COL5A2,LUM,SEMA3C,SFRP1,VCAN				4.13224	0	0	0
465	GO: Cellular Component	GO:0045121	membrane raft				CAV1,CAV2,CFLAR,MAPT,PLLP,TGFBR2	0	0	0	3.65876
466	GO: Cellular Component	GO:0098857	membrane microdomain				CAV1,CAV2,CFLAR,MAPT,PLLP,TGFBR2	0	0	0	3.65309
467	GO: Cellular Component	GO:0005925	focal adhesion				ALCAM,CAV1,CAV2,DNM2,GIT1,NEDD9	0	0	0	3.59169
469	GO: Cellular Component	GO:0070161	anchoring junction				ALCAM,CAV1,CAV2,DNM2,GIT1,LAMA3,MTSS1,NEDD9	0	0	0	3.33854
470	GO: Cellular Component	GO:0043202	lysosomal lumen	GM2A,LUM,VCAN				3.2566	0	0	0
471	GO: Cellular Component	GO:0043083	synaptic cleft				LAMA5,LAMC1	0	0	0	2.9661
472	GO: Cellular Component	GO:0005811	lipid droplet				CAV1,CAV2,FABP4	0	0	0	2.90445
473	GO: Cellular Component	GO:0005901	caveola				CAV1,CAV2,TGFBR2	0	0	0	2.83161
475	GO: Cellular Component	GO:0002080	acrosomal membrane				CAV1,CAV2	0	0	0	2.73482
476	GO: Cellular Component	GO:0005604	basement membrane				LAMA3,LAMA5,LAMC1	0	0	0	2.65704
477	GO: Cellular Component	GO:0005775	vacuolar lumen	GM2A,LUM,VCAN				2.51428	0	0	0
478	GO: Cellular Component	GO:0044853	plasma membrane raft				CAV1,CAV2,TGFBR2	0	0	0	2.4966
479	GO: Cellular Component	GO:0005893	interleukin-2 receptor complex	IL2RB				2.47468	0	0	0
482	Mouse Phenotype	MP:0008688	decreased interleukin-2 secretion	BHLHE40,CCL5,FYB1,ITK				4.95919	0	0	0
483	Mouse Phenotype	MP:0008415	abnormal neurite morphology				CAV1,CERS2,DNM2,GAL3ST1,GIT1,KIDINS220,MAPT,NEDD9	0	0	0	4.75798
484	Mouse Phenotype	MP:0005388	respiratory system phenotype				CA2,CAV1,CAV2,CDKN1C,EPAS1,GIT1,ID1,LAMA3,LAMA5,LAMC1,LPL,NIPAL3,NOL3,TGFBR2	0	0	0	4.66785
485	Mouse Phenotype	MP:0003089	decreased skin tensile strength	COL5A2,LUM,P3H3				4.58316	0	0	0
486	Mouse Phenotype	MP:0000759	abnormal skeletal muscle morphology				ANKRD2,CAV1,CAV2,CDKN1C,DNM2,LAMC1,LPL,MAPT	0	0	0	4.48614
487	Mouse Phenotype	MP:0005095	decreased T cell proliferation	BHLHE40,CCL5,FYB1,IL2RB,ITK				4.41808	0	0	0
488	Mouse Phenotype	MP:0005275	abnormal skin tensile strength	COL5A2,LUM,P3H3				4.36826	0	0	0
489	Mouse Phenotype	MP:0001614	abnormal blood vessel morphology				CAV1,CAV2,DNM2,EPAS1,GIT1,KIDINS220,LAMA5,LAMC1,LPL,MAPT,NOL3,PTPRB,TGFBR2	0	0	0	4.36716
490	Mouse Phenotype	MP:0010537	tumor regression				CAV2,ID1	0	0	0	4.23445
491	Mouse Phenotype	MP:0002136	abnormal kidney physiology				CA2,CAV1,LAMA5,LAMC1,MTSS1,TXNIP,ZFHX3	0	0	0	4.20975
492	Mouse Phenotype	MP:0005502	abnormal renal/urinary system physiology				CA2,CAV1,CDKN1C,LAMA5,LAMC1,MTSS1,PDE8B,TXNIP,ZFHX3	0	0	0	4.13883
493	Mouse Phenotype	MP:0008528	polycystic kidney				DNM2,LAMA5,MAPT,MTSS1	0	0	0	4.10147
495	Mouse Phenotype	MP:0003675	kidney cysts				DNM2,LAMA5,LAMC1,MAPT,MTSS1	0	0	0	3.95092
496	Mouse Phenotype	MP:0008686	abnormal interleukin-2 secretion	BHLHE40,CCL5,FYB1,ITK				3.9334	0	0	0
497	Mouse Phenotype	MP:0002133	abnormal respiratory system physiology				CA2,CAV1,CDKN1C,EPAS1,GIT1,ID1,LAMA3,LPL,NIPAL3,TGFBR2	0	0	0	3.88878
498	Mouse Phenotype	MP:0002108	abnormal muscle morphology				ANKRD2,CAV1,CAV2,CDKN1C,CFLAR,DNM2,DUSP8,LAMC1,LPL,MAPT,PTPRB	0	0	0	3.88673
499	Mouse Phenotype	MP:0005369	muscle phenotype				ANKRD2,CAV1,CAV2,CDKN1C,CFLAR,DNM2,DUSP8,LAMC1,LPL,MAPT,NOL3,PTPRB,TXNIP	0	0	0	3.84613
500	Mouse Phenotype	MP:0009643	abnormal urine homeostasis				CA2,CAV1,CDKN1C,LAMA5,MTSS1,PDE8B,TXNIP	0	0	0	3.69622
501	Mouse Phenotype	MP:0005367	renal/urinary system phenotype				CA2,CAV1,CDKN1C,DNM2,DUSP8,LAMA5,LAMC1,MAPT,MTSS1,PDE8B,TGFBR2,TXNIP,ZFHX3	0	0	0	3.69382
502	Mouse Phenotype	MP:0002132	abnormal respiratory system morphology				CAV1,CAV2,EPAS1,GIT1,ID1,LAMA3,LAMA5,LAMC1,LPL,NOL3	0	0	0	3.69145
503	Mouse Phenotype	MP:0005404	abnormal axon morphology				CERS2,DNM2,GAL3ST1,KIDINS220,MAPT	0	0	0	3.6774
504	Mouse Phenotype	MP:0003092	decreased corneal stroma thickness	COL5A2,LUM				3.64441	0	0	0
505	Mouse Phenotype	MP:0004272	abnormal basement membrane morphology				CAV2,LAMA5,LAMC1	0	0	0	3.60764
507	Mouse Phenotype	MP:0008143	abnormal dendrite morphology				CAV1,GIT1,KIDINS220,MAPT,NEDD9	0	0	0	3.52232
508	Mouse Phenotype	MP:0003606	kidney failure				LAMA5,LAMC1,TXNIP	0	0	0	3.42223
514	Mouse Phenotype	MP:0002006	neoplasm				CAV1,CAV2,CERS2,ID1,MTSS1,TGFBR2,TXNIP,ZFHX3	0	0	0	3.21168
515	Mouse Phenotype	MP:0005281	increased fatty acids level				FABP4,LONRF3,TGFBR2,TXNIP	0	0	0	3.15139
516	Mouse Phenotype	MP:0004087	abnormal muscle fiber morphology				CAV1,CAV2,DNM2,DUSP8,LAMC1,MAPT	0	0	0	3.13521
518	Mouse Phenotype	MP:0002327	abnormal respiratory function				CAV1,CDKN1C,EPAS1,GIT1,LAMA3,NIPAL3	0	0	0	3.07125
519	Mouse Phenotype	MP:0008033	impaired lipolysis				CAV1,FABP4	0	0	0	3.06223
520	Mouse Phenotype	MP:0003975	increased circulating VLDL triglyceride level				CAV1,LPL	0	0	0	3.06223
521	Mouse Phenotype	MP:0005294	abnormal heart ventricle morphology				CAV1,DNM2,DUSP8,EPAS1,KIDINS220,LAMA5,NOL3,TXNIP	0	0	0	3.01286
524	Mouse Phenotype	MP:0002135	abnormal kidney morphology				CA2,CAV1,CDKN1C,DNM2,DUSP8,LAMA5,LAMC1,MAPT,MTSS1,TGFBR2	0	0	0	2.95231
526	Mouse Phenotype	MP:0005161	hematuria				LAMA5,TXNIP	0	0	0	2.94382
528	Pathway	M158	Alpha6 beta4 integrin-ligand interactions				LAMA3,LAMA5,LAMC1	0	0	0	5.55999
529	Pathway	M7253	Focal adhesion				CAV1,CAV2,ITGA10,LAMA3,LAMA5,LAMC1	0	0	0	4.91487
530	Pathway	M39402	Focal Adhesion				CAV1,CAV2,ITGA10,LAMA3,LAMA5,LAMC1	0	0	0	4.87786
531	Pathway	M39824	Regulatory circuits of the STAT3 signaling pathway		GHR,IL6ST,LIFR,MAPK13			0	4.59219	0	0
532	Pathway	M18	Beta1 integrin cell surface interactions				ITGA10,LAMA3,LAMA5,LAMC1	0	0	0	4.57977
533	Pathway	M185	ALK1 signaling events				CAV1,ID1,TGFBR2	0	0	0	4.37434
534	Pathway	M39786	Interactions between immune cells and microRNAs in tumor microenvironment	CCL5,CXCL10,IL2RB				4.23548	0	0	0
535	Pathway	M7098	ECM-receptor interaction				ITGA10,LAMA3,LAMA5,LAMC1	0	0	0	4.16678
536	Pathway	M198	Syndecan-1-mediated signaling events	CCL5,COL16A1,COL5A2				4.05226	0	0	0
537	Pathway	M39503	Alpha 6 Beta 4 signaling pathway				LAMA3,LAMA5,LAMC1	0	0	0	3.9805
538	Pathway	M39834	Small cell lung cancer				CDKN1C,LAMA3,LAMA5,LAMC1	0	0	0	3.90586
540	Pathway	M5887	Genes encoding structural components of basement membranes				LAMA3,LAMA5,LAMC1	0	0	0	3.80559
541	Pathway	M239	a6b1 and a6b4 Integrin signaling				LAMA3,LAMA5,LAMC1	0	0	0	3.6238
542	Pathway	M39400	Chemokine signaling pathway	CCL20,CCL5,CXCL10,ITK				3.59905	0	0	0
543	Pathway	M5885	Ensemble of genes encoding ECM-associated proteins including ECM-affilaited proteins, ECM regulators and secreted factors	CCL20,CCL5,CXCL10,P3H3,PLOD2,SEMA3C,SFRP1				3.4058	0	0	0
544	Pathway	M4844	Chemokine signaling pathway	CCL20,CCL5,CXCL10,ITK				3.3746	0	0	0
545	Pathway	M39780	Omega-9 FA synthesis		ELOVL6,FADS1			0	3.25833	0	0
546	Pathway	M39410	EBV LMP1 signaling	CCL20,CCL5				3.0261	0	0	0
547	Pathway	M39719	Focal Adhesion-PI3K-Akt-mTOR-signaling pathway				EPAS1,ITGA10,LAMA3,LAMA5,LAMC1	0	0	0	2.91036
548	Pathway	M3228	Small cell lung cancer				LAMA3,LAMA5,LAMC1	0	0	0	2.85594
549	Pathway	M9809	Cytokine-cytokine receptor interaction	CCL20,CCL5,CXCL10,IL2RB				2.82618	0	0	0
550	Pathway	M12868	Pathways in cancer				EPAS1,LAMA3,LAMA5,LAMC1,TGFBR2	0	0	0	2.81324
551	Pathway	M5882	Genes encoding proteoglycans	LUM,VCAN				2.69809	0	0	0
552	Pathway	M39577	Integrin-mediated Cell Adhesion				CAV1,CAV2,ITGA10	0	0	0	2.59034
553	Pathway	M39501	Sphingolipid pathway				CERS2,GAL3ST1	0	0	0	2.55005
555	Pathway	M165	Syndecan-4-mediated signaling events				DNM2,LAMA3	0	0	0	2.4945
556	Pathway	M39641	Inflammatory Response Pathway				LAMA5,LAMC1	0	0	0	2.46807
557	Pathway	M240	Syndecan-2-mediated signaling events				CAV2,LAMA3	0	0	0	2.46807
558	Pathway	M5883	Genes encoding secreted soluble factors	CCL20,CCL5,CXCL10,SFRP1				2.41957	0	0	0
559	Pathway	M39597	MAPK Signaling Pathway				DUSP8,MAPT,MKNK2,TGFBR2	0	0	0	2.39248
560	Pathway	M11844	Cytosolic DNA-sensing pathway	CCL5,CXCL10				2.31105	0	0	0
561	Interaction	int:CCL20	CCL20 interactions	CCL20,CCL5,VCAN				10	0	0	0
562	Interaction	int:PF4	PF4 interactions	CCL20,CCL5,CXCL10,VCAN				10	0	0	0
563	Interaction	int:CXCL12	CXCL12 interactions	CCL20,CCL5,CXCL10,VCAN				10	0	0	0
564	Interaction	int:VCAN	VCAN interactions	CCL20,CCL5,CXCL10,VCAN				10	0	0	0
565	Interaction	int:WTAP	WTAP interactions			DSP,ESR2,KRT14,KRT17,KRT5,KRT6B,TPM4		0	0	5.70026	0
566	Interaction	int:CXCL17	CXCL17 interactions	CCL20,CCL5,CXCL10				5.51455	0	0	0
567	Interaction	int:CCL5	CCL5 interactions	CCL20,CCL5,CXCL10,VCAN				5.37614	0	0	0
568	Interaction	int:CXCL11	CXCL11 interactions	CCL20,CCL5,CXCL10				4.93665	0	0	0
569	Interaction	int:XCL1	XCL1 interactions	CCL5,CXCL10,VCAN				4.886	0	0	0
570	Interaction	int:CXCL10	CXCL10 interactions	CCL5,CXCL10,VCAN				4.83729	0	0	0
571	Interaction	int:CCL21	CCL21 interactions	CCL5,CXCL10,VCAN				4.39731	0	0	0
572	Interaction	int:WT1	WT1 interactions	BHLHE40,CCL5,SOX4				3.59938	0	0	0
573	Interaction	int:CXCL6	CXCL6 interactions	CCL5,CXCL10				3.53121	0	0	0
574	Interaction	int:IGFBP7	IGFBP7 interactions	CCL5,CXCL10				3.36911	0	0	0
575	Interaction	int:CCR3	CCR3 interactions	CCL5,CXCL10				3.27597	0	0	0
576	Interaction	int:XCL2	XCL2 interactions	CCL20,CCL5				3.27597	0	0	0
577	Interaction	int:COLQ	COLQ interactions	P3H3,PLOD2				3.27597	0	0	0
578	Interaction	int:CCL8	CCL8 interactions	CXCL10,VCAN				3.19205	0	0	0
579	Interaction	int:FASLG	FASLG interactions	FYB1,ITK,P3H3				3.14299	0	0	0
580	Interaction	int:CCL26	CCL26 interactions	CCL5,CXCL10				3.07993	0	0	0
581	Interaction	int:CCL28	CCL28 interactions	CCL5,CXCL10				3.01268	0	0	0
582	Interaction	int:CCL13	CCL13 interactions	CCL5,CXCL10				2.95039	0	0	0
583	Interaction	int:CXCL14	CXCL14 interactions	CCL5,CXCL10				2.92089	0	0	0
584	Interaction	int:DPP4	DPP4 interactions	CCL5,CXCL10				2.89239	0	0	0
585	Gene Family	626	Laminin subunits				LAMA3,LAMA5,LAMC1	0	0	0	5.88715
586	Gene Family	483	Chemokine ligands|Endogenous ligands	CCL20,CCL5,CXCL10				4.80546	0	0	0
587	Gene Family	555	Receptor Tyrosine Kinases|Fibronectin type III domain containing|V-set domain containing|Immunoglobulin like domain containing		GHR,IL6ST,LIFR,LRRN3			0	4.20004	0	0
588	Gene Family	1277	BCL2 homology region 3 (BH3) only			BID,BIK		0	0	3.31431	0
589	Gene Family	736	Immunoglobulin like domain containing|Semaphorins	SEMA3C	SEMA6A			1.66217	1.56639	0	0
591	Gene Family	812	Protein tyrosine phosphatases, non-receptor type|FERM domain containing			PTPN22,PTPN7		0	0	2.87587	0
592	Gene Family	542	Endogenous ligands	CCL20,CCL5,CXCL10				2.6753	0	0	0
593	Gene Family	993	Histone deacetylases, class IIB		HDAC6			0	2.56124	0	0
594	Gene Family	697	Protein phosphatase 3 regulatory subunits|EF-hand domain containing		PPP3R1			0	2.56124	0	0
595	Gene Family	609	Keratins, type II			KRT5,KRT6B		0	0	2.52283	0
596	Gene Family	608	Keratins, type I			KRT14,KRT17		0	0	2.49148	0
597	Gene Family	574	Hyalectan proteoglycans|V-set domain containing|Sushi domain containing|C-type lectin domain containing	VCAN				2.35752	0	0	0
598	Gene Family	733	Secreted frizzled-related proteins	SFRP1				2.26084	0	0	0
599	Gene Family	892	Tissue inhibitor of metallopeptidases		TIMP4			0	2.26079	0	0
600	Gene Family	1027	MutL homologs		MLH3			0	2.26079	0	0
601	Gene Family	1021	Ankyrin repeat domain containing|Death associated protein kinases		DAPK1			0	2.16416	0	0
602	Gene Family	953	Peroxiredoxins		PRDX6			0	2.08527	0	0
603	Gene Family	637	Basic helix-loop-helix proteins|MAX dimerization proteins		MLX			0	2.01861	0	0
604	Gene Family	553	Fatty acid desaturases		FADS1			0	1.9609	0	0
605	Gene Family	1216	Transcription elongation factor A like family		TCEAL4			0	1.91004	0	0
606	Gene Family	573	Small leucine rich repeat proteoglycans	LUM				1.88221	0	0	0
607	Gene Family	590	Receptor Tyrosine Kinases|CD molecules|V-set domain containing|I-set domain containing|Immunoglobulin like domain containing	SLAMF7,VCAN				1.86536	0	0	0
608	Gene Family	471	CD molecules|Tumor necrosis factor superfamily		FGFR4,IL6ST,LIFR			0	1.78832	0	0
609	Gene Family	651	Mitogen-activated protein kinases		MAPK13			0	1.75148	0	0
610	Gene Family	762	Sulfotransferases, cytosolic		SULT1A1			0	1.71958	0	0
612	Gene Family	757	SRY-boxes	SOX4				1.68422	0	0	0
613	Gene Family	390	Rho family GTPases	RND3				1.66217	0	0	0
614	Gene Family	398	Aldehyde dehydrogenases		ALDH1L1			0	1.58838	0	0
615	Gene Family	459	S100 calcium binding proteins|EF-hand domain containing		S100A12			0	1.54549	0	0
618	Coexpression	M5942	Genes down-regulated in response to ultraviolet (UV) radiation.	BHLHE40,COL5A2,RND3			CAV1,ID1,LAMC1,TGFBR2	2.95428	0	0	3.85041
620	Coexpression	M5947	Genes up-regulated by STAT5 in response to IL2 stimulation.	BHLHE40,CXCL10,IKZF2,IL2RB			ALCAM,CA2,CDKN1C	3.7535	0	0	2.2347
621	Coexpression	M5944	Genes up-regulated during formation of blood vessels (angiogenesis).	COL5A2,LUM,VCAN				4.74299	0	0	0
623	Coexpression	M5953	Genes up-regulated by KRAS activation.	CCL20,CXCL10,PCP4,TMEM158				3.74516	0	0	0
624	Coexpression	M5913	Genes up-regulated in response to IFNG [GeneID=3458].	CCL5,CXCL10,IL2RB,SLAMF7				3.74516	0	0	0
626	Coexpression	M5905	Genes up-regulated during adipocyte differentiation (adipogenesis).		ELOVL6,LIFR,RETSAT,SULT1A1			0	3.64697	0	0
628	Coexpression	M5915	Genes encoding components of apical junction complex.	COL16A1,FYB1,VCAN				2.54721	0	0	0
629	Coexpression	M5937	Genes encoding proteins involved in glycolysis and gluconeogenesis.			B3GNT3,BIK,FUT8,PAM		0	0	2.46322	0
630	Coexpression	M5956	Genes down-regulated by KRAS activation.			CLSTN3,IGFBP2,KRT5,LYPD3		0	0	2.46322	0
632	Coexpression	M5907	Genes defining late response to estrogen.				CA2,CAV1,MAPT	0	0	0	2.22869
634	Coexpression	M5892	Genes involved in cholesterol homeostasis.				ALCAM,LPL	0	0	0	2.08661
635	ToppCell Atlas	e5b0afbea85575851cf9eb50a9ac42c67bbf3d7c	-Cryobiopsy_01|World / lung cells shred on cell class, cell subclass, sample id	AEBP1,CCL5,COL5A2,IL2RB,ITK,LUM,MOXD1,PIEZO2		LUM,MXRA5,PTPN7,SIT1,THY1,XCL1		10	0	10	0
636	ToppCell Atlas	7904af61473cb20064f7a3a1e1bfe8d5913cf317	COPD-Stromal-Fibroblast|COPD / Disease state, Lineage and Cell class	AEBP1,COL16A1,COL5A2,LUM,SFRP1		LUM,OSR2,PAMR1,SFRP4,SPSB1,THY1		10	0	5.97789	0
638	ToppCell Atlas	7ca94477498a84cafcdd9933ee92a6cbde76c70e	Control-Stromal-Fibroblast|Control / Disease state, Lineage and Cell class	AEBP1,COL16A1,COL5A2,LUM,SFRP1		LUM,OSR2,PAMR1,SFRP4,THY1		10	0	4.69714	0
639	ToppCell Atlas	0be41df5d35d818deb7316ac21c9366eb4b7bfd1	AT1-AT2_cells-Cryobiopsy_01|World / lung cells shred on cell class, cell subclass, sample id	RAB27B,SLAMF7		CFB,IGFBP2,TMPRSS4	ANXA3,CAV1,CAV2,LAMA3,LAMA5,ZFHX3	2.11223	0	2.51845	10
640	ToppCell Atlas	e4224b2e9c4ae7da62cf670adf811f4112c7d060	-Donor_06|World / lung cells shred on cell class, cell subclass, sample id	AEBP1,COL5A2,ITK,LUM,MOXD1,PIEZO2	FGFR4,LRRN3	LUM,SH2D2A,SIT1		10	2.03084	2.46979	0
644	ToppCell Atlas	8517386a2f0d14c7d5fc6283e4e16b94d7c5732a	Macrophages-IPF_03|World / lung cells shred on cell class, cell subclass, sample id	CXCL10,FYB1,GM2A,KYNU,SLAMF7		CHI3L1,LITAF,MMP12,PLEK		10	0	3.46033	0
645	ToppCell Atlas	72a2e0cba171ab59aa176e91a59a54c562af0390	COPD-Epithelial-Goblet|Epithelial / Disease state, Lineage and Cell class	IKZF2,KYNU,RND3		BID,CRYM,KRT17,RND3,TMEM45A,TMPRSS4,TPM4		3.35125	0	10	0
646	ToppCell Atlas	322237793a1278bafb14e63cab688b353e352dcc	Control-Endothelial-VE_Capillary_B|Control / Disease state, Lineage and Cell class		LIFR,SEMA6A,TFPI		CAV1,CAV2,CCDC68,EPAS1,ID1,ITGA10,PTPRB	0	3.29702	0	10
647	ToppCell Atlas	c672c8e28d06d555335976b3f8bd2ea6d3b34aae	Control-Endothelial-VE_Capillary_B|World / Disease state, Lineage and Cell class		LIFR,SEMA6A,TFPI		CAV1,CAV2,CCDC68,EPAS1,ID1,ITGA10,PTPRB	0	3.29702	0	10
650	ToppCell Atlas	601630644f09133ee4c5e64499460b55cf3e80a0	-SSc-ILD_02|World / lung cells shred on cell class, cell subclass, sample id	ARPP21,CCL5,ITK,LUM,MOXD1,PIEZO2		LUM,SH2D2A,SLC7A5		10	0	2.53275	0
651	ToppCell Atlas	b29816427428c7053017477f59b828bf1357f3b2	AT1_cells-Donor_07|World / lung cells shred on cell class, cell subclass, sample id			ATF3,PMEPA1,SPSB1	ANKRD2,CAV1,CAV2,FSTL3,LAMA3,PLLP	0	0	2.51137	10
652	ToppCell Atlas	1ec7a4daa51b3156db97e1fd6cb925ad311bb4b5	Control-Stromal-Fibroblast|World / Disease state, Lineage and Cell class	AEBP1,COL16A1,COL5A2,LUM,SFRP1		LUM,OSR2,SFRP4		10	0	2.3597	0
653	ToppCell Atlas	e2b6752fcabd5249a166486ae6796f2c97c1fcaf	Fibroblasts|World / lung cells shred on cell class, cell subclass, sample id	AEBP1,COL16A1,COL5A2,LUM,MOXD1,PIEZO2		LUM,MXRA5,THY1		10	0	2.34135	0
654	ToppCell Atlas	3bc51cfd37b289cc3e866b54ce55a298e5eff690	AT1-AT2_cells-Myositis-ILD_01|World / lung cells shred on cell class, cell subclass, sample id	RAB27B,SOX4		B3GNT3,DSP,KRT17,SPRR1B,TMEM45A,TMPRSS4		2.18329	0	10	0
655	ToppCell Atlas	bdd461349a1ef43a015843937d26e8d3571ecc22	Control-Epithelial-Goblet|Epithelial / Disease state, Lineage and Cell class	KYNU,RND3		KRT17,RND3,SPRR1B,TMEM45A,TMPRSS4,TPM4		2.06051	0	10	0
656	ToppCell Atlas	88be9182fbb1bc83531cd41e59ea57c112a21d54	-Donor_08|World / lung cells shred on cell class, cell subclass, sample id	AEBP1,COL5A2,ITK,LUM,MOXD1	FGFR4,LRRN3			10	2.05922	0	0
658	ToppCell Atlas	e5d0186bfb416a3eda76ac12b9379650afb6f409	IPF-Lymphoid-T_Cytotoxic|IPF / Disease state, Lineage and Cell class	CCL5,ITK		PTPN22,PTPN7,SH2D2A,SIT1,SLC7A5,XCL1		2.02927	0	10	0
659	ToppCell Atlas	35c902a983d7f1156a74fe68ee366609029833b3	IPF-Lymphoid-T_Cytotoxic|World / Disease state, Lineage and Cell class	CCL5,ITK		PTPN22,PTPN7,SH2D2A,SIT1,SLC2A1,SLC7A5,XCL1		2.01624	0	10	0
660	ToppCell Atlas	3b66f3a79b3f2ebacb4ad646f179e505ab38d6f0	Basal_cells-Myositis-ILD_01|World / lung cells shred on cell class, cell subclass, sample id	SFRP1,SOX4		DSP,IGFBP2,KRT14,KRT17,KRT5,TMPRSS4,TRIM29		2.00343	0	10	0
661	ToppCell Atlas	3a032432f780525f4f4c2a358897d9989b1ecae7	Control-Epithelial-ATI|Epithelial / Disease state, Lineage and Cell class		AHNAK,PCYOX1		ANXA3,CAV1,CAV2,FSTL3,LAMA3,PLLP	0	1.99452	0	10
662	ToppCell Atlas	be710bc957118cf426dd71c2d57e6f1b41c9a467	AT1-AT2_cells-Donor_01|World / lung cells shred on cell class, cell subclass, sample id		PCYOX1,USP13		ANXA3,CAV1,CAV2,FSTL3,LAMA3,PLLP	0	1.99009	0	10
663	ToppCell Atlas	14e8e57e4db336fbef005270647983b4edf407c0	COPD-Epithelial-ATI|Epithelial / Disease state, Lineage and Cell class		AHNAK,PCYOX1		ANXA3,CAV1,CAV2,FSTL3,LAMA3,NEDD9,PLLP	0	1.98569	0	10
664	ToppCell Atlas	29a655fa80feaabe846c90a28363b037e22d24ae	IPF-Endothelial-VE_Venous|IPF / Disease state, Lineage and Cell class		LIFR,TFPI		CAV1,CAV2,CCDC68,EPAS1,ITGA10,PTPRB	0	1.96833	0	10
665	ToppCell Atlas	70a9aadda83a97e06e9bc2d1327ce60dd3c58767	IPF-Endothelial-VE_Arterial|World / Disease state, Lineage and Cell class		LIFR,TFPI		ANXA3,CAV1,CAV2,CCDC68,EPAS1,ID1,PLLP,PTPRB	0	1.96833	0	10
666	ToppCell Atlas	1c701b6ab5f0f0239634adac94fa1c92bf3c36f4	COPD-Endothelial-VE_Arterial|COPD / Disease state, Lineage and Cell class		LIFR,TFPI		CAV1,CAV2,CCDC68,EPAS1,ID1,PTPRB	0	1.96833	0	10
667	ToppCell Atlas	ef66a46e7ab44fcc4005a23416e6da478a4cce37	IPF-Endothelial-VE_Venous|World / Disease state, Lineage and Cell class		LIFR,TFPI		CAV1,CAV2,CCDC68,EPAS1,ITGA10,PTPRB	0	1.96833	0	10
668	ToppCell Atlas	d7750a7575ef257963b7f1c64fa67c52dbff797b	IPF-Endothelial-VE_Capillary_B|World / Disease state, Lineage and Cell class		LIFR,TFPI		CAV1,CAV2,EPAS1,ID1,ITGA10,PTPRB	0	1.96833	0	10
669	ToppCell Atlas	bf83b1fe9d38408f30eee4eb634341c04ef82791	IPF-Endothelial-VE_Arterial|IPF / Disease state, Lineage and Cell class		LIFR,TFPI		ANXA3,CAV1,CAV2,CCDC68,EPAS1,ID1,PLLP,PTPRB	0	1.96833	0	10
670	ToppCell Atlas	169a304d5c13f08c39fad4116f093bc4a0765e9d	IPF-Endothelial-VE_Capillary_B|IPF / Disease state, Lineage and Cell class		LIFR,TFPI		CAV1,CAV2,EPAS1,ID1,ITGA10,PTPRB	0	1.96405	0	10
672	ToppCell Atlas	af206bb5bbb8b604a6212acd79878bcc3d326cec	COPD-Stromal-Myofibroblast|COPD / Disease state, Lineage and Cell class	AEBP1,COL16A1,COL5A2,LUM,MOXD1	FGFR4,TFPI			10	1.95556	0	0
673	ToppCell Atlas	d51f484b4e01ac64233950d0b97fa88825ea1dbb	COPD-Stromal-Myofibroblast|World / Disease state, Lineage and Cell class	AEBP1,COL5A2,LUM,MOXD1,PIEZO2	FGFR4,LRRN3			10	1.95135	0	0
675	ToppCell Atlas	441d1dba720141891b11f404744c59834d80e6c5	COPD-Epithelial-Basal|Epithelial / Disease state, Lineage and Cell class			BCL11A,IGFBP2,KRT17,KRT5,TMPRSS4,TPM4	EPAS1,ID1	0	0	10	1.86804
676	ToppCell Atlas	2f13c0b3372af53d1bd85f9546f315c878580a71	COPD-Stromal-Fibroblast|World / Disease state, Lineage and Cell class	AEBP1,COL5A2,LUM,SFRP1		LUM,OSR2,PAMR1,SFRP4,SPSB1,THY1		4.7945	0	5.97789	0
677	ToppCell Atlas	ece914c32c9b123b779aa9624b92e6230763a20e	IPF-Stromal|IPF / Disease state, Lineage and Cell class	AEBP1,COL5A2,LUM,MOXD1		LUM,MXRA5,SFRP4,THY1	CAV1,LAMC1	4.7945	0	3.46033	1.78072
678	ToppCell Atlas	4a30bb771297b30926fb98e2b5ec0dbdc46feac7	AT1_cells-SSc-ILD_02|World / lung cells shred on cell class, cell subclass, sample id				ANXA3,CAV1,CAV2,FSTL3,ID1,LAMA3,LAMA5,NEDD9	0	0	0	10
680	ToppCell Atlas	e1964002681f80d8d62406b6ee52a01e1829ccf2	AT1_cells-Donor_01|World / lung cells shred on cell class, cell subclass, sample id				ANXA3,CAV1,CAV2,FSTL3,LAMA3,LAMA5,NEDD9,PLLP	0	0	0	10
682	ToppCell Atlas	458720776b0151cd55acc352d509599cb62f0ca8	AT1_cells-HP_01|World / lung cells shred on cell class, cell subclass, sample id				ANXA3,CAV1,CAV2,FSTL3,LAMA3,LAMA5	0	0	0	10
684	ToppCell Atlas	342f5c61d37df61b35c18f5d258043a8f5cef629	Club_cells-Donor_04|World / lung cells shred on cell class, cell subclass, sample id			ATF3,DSP,KRT17,KRT5,MXRA5,TMEM45A		0	0	10	0
685	ToppCell Atlas	0444f9e9cef7403e220e862b5a787443d3f5c9ac	AT1_cells-Donor_02|World / lung cells shred on cell class, cell subclass, sample id				ANXA3,CAV1,CAV2,FSTL3,LAMA3,LAMA5	0	0	0	10
686	ToppCell Atlas	fa6a2794baa6be6298f415330ff51b26a5402571	Monocytes-HP_01|World / lung cells shred on cell class, cell subclass, sample id	CXCL10,FYB1,KYNU,SLAMF7,VCAN				10	0	0	0
687	ToppCell Atlas	f1dda349335e08dbfc8395d373924037f5ad2fd6	AT1_cells-SSc-ILD_01|World / lung cells shred on cell class, cell subclass, sample id				ANXA3,CAV1,CAV2,FSTL3,LAMA3,LAMA5,NEDD9	0	0	0	10
688	ToppCell Atlas	815474855a70498a74e52f6583113c63b7267a0c	AT1-AT2_cells-Donor_03|World / lung cells shred on cell class, cell subclass, sample id				ANXA3,CAV1,CAV2,FSTL3,LAMA3,LAMA5,PLLP	0	0	0	10
690	ToppCell Atlas	fdd1c57b61ca9392ac27661a82729f37593df63c	Control-Epithelial-ATI|Control / Disease state, Lineage and Cell class				ANXA3,CAV1,CAV2,FSTL3,ID1,LAMA3,LAMA5,PLLP	0	0	0	10
691	ToppCell Atlas	80d81be244c94c435accb643449b4ce6a3462c7f	AT1_cells-Donor_06|World / lung cells shred on cell class, cell subclass, sample id				ANKRD2,ANXA3,CAV1,CAV2,FSTL3,LAMA3,LAMA5,NEDD9,PLLP	0	0	0	10
692	ToppCell Atlas	d5d6d13e2f20b54ca55645b9a757b8599f4fd897	Control-Epithelial-Basal|Epithelial / Disease state, Lineage and Cell class			BCL11A,HRH1,IGFBP2,KRT17,KRT5,TMPRSS4,TPM4		0	0	10	0
693	ToppCell Atlas	5f4f7775d488ececf086c71441defecbee9d8a9c	COPD-Endothelial-VE_Capillary_A|COPD / Disease state, Lineage and Cell class				ANXA3,CAV1,CAV2,CCDC68,EPAS1,ID1,ITGA10	0	0	0	10
694	ToppCell Atlas	a28187c2fd23564314b35759479ff2ca21f61485	Control-Endothelial-VE_Capillary_A|World / Disease state, Lineage and Cell class				ANXA3,CAV1,CAV2,CCDC68,EPAS1,ID1,ITGA10	0	0	0	10
695	ToppCell Atlas	57d627259d27f39885bf416d74bcb6656db6e27b	AT1-AT2_cells-IPF_01|World / lung cells shred on cell class, cell subclass, sample id				ANXA3,CAV1,CAV2,FSTL3,LAMA3	0	0	0	10
696	ToppCell Atlas	aea2ae12e4746149ebc6da063ef694381c098f80	Basal_cells-Donor_07|World / lung cells shred on cell class, cell subclass, sample id			IGFBP2,KRT17,KRT5,LYPD3,TMPRSS4,TRIM29		0	0	10	0
698	ToppCell Atlas	54d7588172ac145ff5045ad9771636729ca3f0ca	Control-Endothelial-VE_Capillary_A|Control / Disease state, Lineage and Cell class				ANXA3,CAV1,CAV2,CCDC68,EPAS1,ID1,ITGA10,LAMA5	0	0	0	10
699	ToppCell Atlas	45d52a086ced8d58e01ac51ac4a90338e8649b16	AT1-AT2_cells-Donor_04|World / lung cells shred on cell class, cell subclass, sample id				ANXA3,CAV1,CAV2,FSTL3,LAMA3	0	0	0	10
700	ToppCell Atlas	b4e35cbfe4d43d2cd51f29c3085e4d9b1012e6f0	IPF-Endothelial-VE_Capillary_A|IPF / Disease state, Lineage and Cell class				ANXA3,CAV1,CAV2,EPAS1,ID1,ITGA10	0	0	0	10
701	ToppCell Atlas	3afca2a429c634af0220c1aa19ce4cf4ee3e8b3e	AT1_cells-Donor_03|World / lung cells shred on cell class, cell subclass, sample id				ANXA3,CAV1,CAV2,CFLAR,DUSP8,FSTL3,LAMA3,NEDD9	0	0	0	10
702	ToppCell Atlas	bdd85ba280648a0283c1984662a34c7b840f64dd	AT1-AT2_cells-Donor_06|World / lung cells shred on cell class, cell subclass, sample id				ANXA3,CAV1,CAV2,FSTL3,LAMA3,RHOBTB2	0	0	0	10
703	ToppCell Atlas	0563d5042bb96ecce8446fbf26d05ef7a45e23c5	Control-Epithelial-ATI|World / Disease state, Lineage and Cell class				ANXA3,CAV1,CAV2,FSTL3,ID1,LAMA3,LAMA5,PLLP	0	0	0	10
704	ToppCell Atlas	ffcf76cd72e43d8cf1058a49c76e0956065038bc	Control-Stromal-Myofibroblast|Control / Disease state, Lineage and Cell class	AEBP1,COL16A1,COL5A2,LUM,MOXD1				10	0	0	0
705	ToppCell Atlas	e8a9005963704286bcc50785bda8d7d63ec001b1	IPF-Endothelial-VE_Venous|Endothelial / Disease state, Lineage and Cell class				ALCAM,CCDC68,EPAS1,ITGA10,PTPRB,TXNIP	0	0	0	10
706	ToppCell Atlas	caddd0a52f0234ea6a916186ffaf2454cdcd80ee	Control-Epithelial-Basal|Control / Disease state, Lineage and Cell class			DSP,IGFBP2,KRT17,KRT5,TMPRSS4,TRIM29		0	0	10	0
707	ToppCell Atlas	6821dca076318115d360ff426eb1218cfe104063	AT1-AT2_cells-Donor_02|World / lung cells shred on cell class, cell subclass, sample id				CAV1,CAV2,DUSP8,FSTL3,LAMA3,LAMA5	0	0	0	10
708	ToppCell Atlas	ea3aa3ef38f1d405bb527ae383cd12c551a3dd6f	IPF-Endothelial-VE_Capillary_A|World / Disease state, Lineage and Cell class				ANXA3,CAV1,CAV2,EPAS1,ID1,ITGA10	0	0	0	10
709	ToppCell Atlas	ca23ce4f2c7b684d8ddd0e8619b3b696023d75e3	AT1-AT2_cells-Donor_05|World / lung cells shred on cell class, cell subclass, sample id				ANXA3,CAV1,CAV2,FSTL3,LAMA3,LAMA5,PLLP	0	0	0	10
710	ToppCell Atlas	ff4728782c3ec814ba071cc22b7894abdd9da837	AT1_cells-Donor_05|World / lung cells shred on cell class, cell subclass, sample id				ANKRD2,ANXA3,CAV1,CAV2,FSTL3,ID1,LAMA5,PLLP	0	0	0	10
711	ToppCell Atlas	df0977f6f48a2d4e11b59971f098b01204242f0f	COPD-Epithelial-ATI|COPD / Disease state, Lineage and Cell class				ANXA3,CAV1,CAV2,FSTL3,ID1,LAMA3,LAMA5,PLLP	0	0	0	10
712	ToppCell Atlas	e911e286da26202853f9650ba3cdefe5a5c9b585	IPF-Endothelial-VE_Arterial|Endothelial / Disease state, Lineage and Cell class				ANXA3,EPAS1,GFOD1,ID1,PLLP,PTPRB,TXNIP	0	0	0	10
713	ToppCell Atlas	24360b660000bdfb999d58fbf4e29585a97e1785	Basal_cells|World / lung cells shred on cell class, cell subclass, sample id			DSP,IGFBP2,KRT14,KRT17,KRT5,MXRA5,TMPRSS4,TRIM29		0	0	10	0
714	ToppCell Atlas	3128b8d04687acee1ac4190b2569d6328b98eaf3	AT1_cells-Donor_04|World / lung cells shred on cell class, cell subclass, sample id				ANXA3,CAV1,CAV2,CFLAR,FSTL3,LAMA3,LAMA5,NEDD9,PLLP	0	0	0	10
716	ToppCell Atlas	2d52cb5f77dde0e3dccac1333d4ec67ec680fcb2	AT1_cells-Donor_08|World / lung cells shred on cell class, cell subclass, sample id				ANXA3,CAV1,CAV2,FSTL3,LAMA3,LAMA5,PLLP	0	0	0	10
717	ToppCell Atlas	e95d946a43b1579af199900bb0e3eacbb9d65300	COPD-Epithelial-ATI|World / Disease state, Lineage and Cell class				ANXA3,CAV1,CAV2,FSTL3,ID1,LAMA3,LAMA5,PLLP	0	0	0	10
718	ToppCell Atlas	2a1424c61ddcd1fea9574f7a3ad1955387458130	Endothelial_cells-Endothelial-A|Endothelial_cells / lung cells shred on cell class, cell subclass, sample id				CFLAR,EPAS1,GFOD1,ID1,KLF9,LAMA5,NEDD9,PTPRB,TXNIP	0	0	0	10
719	ToppCell Atlas	a5b3617ea2ed4bffba59edcf6284799c2b3bbb29	AT1-AT2_cells|World / lung cells shred on cell class, cell subclass, sample id				ANXA3,CAV1,CAV2,FSTL3,LAMA3,LAMA5,NEDD9,PLLP	0	0	0	10
720	ToppCell Atlas	23c04d1fba0c1733ccd0e4378fae2edde4fd0a7b	Basal_cells-IPF_01|World / lung cells shred on cell class, cell subclass, sample id			CNTNAP2,DSP,IGFBP2,KRT17,KRT5,MXRA5,TMPRSS4,TRIM29		0	0	10	0
721	ToppCell Atlas	792d6a49b0a875a00569071183d195287a9925c5	AT1_cells|World / lung cells shred on cell class, cell subclass, sample id				ANXA3,CAV1,CAV2,FSTL3,LAMA3,LAMA5,NEDD9,PLLP	0	0	0	10
722	ToppCell Atlas	48089fa2d4a0f31a72405717119b767a92571f01	Basal_cells-IPF_03|World / lung cells shred on cell class, cell subclass, sample id			DSP,KRT14,KRT17,KRT5,LYPD3,MXRA5,TRIM29		0	0	10	0
723	ToppCell Atlas	3c2266772c5b56e8e02a461e5193e29588028ee9	Control-Stromal-Myofibroblast|World / Disease state, Lineage and Cell class	AEBP1,COL16A1,COL5A2,LUM,MOXD1				10	0	0	0
724	ToppCell Atlas	a98915bad9a4a61dd4cbca798914849b805f4a19	Basal_cells-IPF_02|World / lung cells shred on cell class, cell subclass, sample id			DSP,IGFBP2,KRT17,KRT5,MXRA5,TMPRSS4,TRIM29		0	0	10	0
725	ToppCell Atlas	1603117b52623663458a977c94bf7f9f6c1114b8	AT1_cells-Cryobiopsy_01|World / lung cells shred on cell class, cell subclass, sample id				ANXA3,CAV1,CAV2,FSTL3,LAMA3,LAMA5	0	0	0	10
726	ToppCell Atlas	85487a303194f5244956ec1ca2d1758d38117f41	Basal_cells-SSc-ILD_01|World / lung cells shred on cell class, cell subclass, sample id			DSP,IGFBP2,KRT14,KRT17,KRT5,TMPRSS4,TRIM29		0	0	10	0
727	ToppCell Atlas	5896242f713ae5fd1a4ebb63827f15d7279dced2	Control-Stromal-Myofibroblast|Stromal / Disease state, Lineage and Cell class	LUM,MOXD1,PIEZO2	CACNA2D3,FGFR4,LRRN3		CCDC68,GFOD1,LPL	3.35779	3.28386	0	3.02663
729	ToppCell Atlas	5e0d222872a25bb9e9069d3dffda2844bb69874a	AT2_cells-IPF_03|World / lung cells shred on cell class, cell subclass, sample id	PCP4,RAB27B,SOX4		CFB,CHI3L1,DSP,FUT8,PAM,RCAN2		3.33184	0	5.99069	0
731	ToppCell Atlas	093b28dcccb5841c995d0b33fae0efd6b88f97e0	COPD-Endothelial|COPD / Disease state, Lineage and Cell class		LIFR,SEMA6A,TFPI		CAV1,CAV2,EPAS1,ID1,PTPRB	0	3.28386	0	5.85466
732	ToppCell Atlas	68705a6eca947c5b42b943d5224a7aef2a744007	COPD-Endothelial-VE_Capillary_B|World / Disease state, Lineage and Cell class		LIFR,SEMA6A,TFPI		CAV1,CAV2,EPAS1,ID1,PTPRB	0	3.27734	0	5.84364
733	ToppCell Atlas	485fe5538fabec457b9a51feb641f2a91cbf4e18	Control-Endothelial|Control / Disease state, Lineage and Cell class		LIFR,SEMA6A,TFPI		ANXA3,CAV1,CAV2,ID1,PTPRB	0	3.27734	0	5.84364
734	ToppCell Atlas	9591993aa2dcba3d09a0f1ea8b8f2439c26482d6	IPF-Endothelial|IPF / Disease state, Lineage and Cell class		LIFR,SEMA6A,TFPI		CAV1,CAV2,ID1,ITGA10,PTPRB	0	3.27734	0	5.84364
735	ToppCell Atlas	279ab91ebca37a39b8907409e07f8b533df67542	NK-T_cells|World / lung cells shred on cell class, cell subclass, sample id	CCL5,FYB1,IL2RB,ITK		PTPN7,SH2D2A,SIT1,XCL1		4.90115	0	3.56326	0
736	ToppCell Atlas	ba50cc04fcdee1926d4af4787ac86555ae9632cc	-IPF_02|World / lung cells shred on cell class, cell subclass, sample id	CCL5,IL2RB,ITK		PTPN7,SH2D2A,SIT1,TRAF5,XCL1		3.48925	0	4.94618	0
737	ToppCell Atlas	29b058c5e33fda9f0d738c074bdb67ff16b9b6d5	COPD-Myeloid-pDC|Myeloid / Disease state, Lineage and Cell class	AEBP1,ARPP21,SOX4		BCL11A,CRYM,KRT5,PMEPA1,SLC7A5		3.45326	0	4.88676	0
739	ToppCell Atlas	7bc939bf4e71bb4c6409b862c1f6c547d775e089	Control-Lymphoid-ILC_A|World / Disease state, Lineage and Cell class	CCL5,IL2RB,ITK		PTPN22,PTPN7,SH2D2A,SPRY1,XCL1		3.40459	0	4.80646	0
740	ToppCell Atlas	ee4c1d930534788a7759d92dc8ff9c62e6ee2301	Control-Lymphoid-T_Cytotoxic|World / Disease state, Lineage and Cell class	CCL5,IL2RB,ITK		PTPN22,PTPN7,SH2D2A,SIT1,XCL1		3.38432	0	4.77302	0
741	ToppCell Atlas	1ca73582dc3d28322b5ee841010067589d848acc	Control-Lymphoid-ILC_A|Control / Disease state, Lineage and Cell class	CCL5,IL2RB,ITK		PTPN22,PTPN7,SH2D2A,SPRY1,XCL1		3.37098	0	4.75104	0
742	ToppCell Atlas	3c8a022dbd4f8d25b14fd137ce64c2713a7dbe41	IPF-Lymphoid-T_Cytotoxic|Lymphoid / Disease state, Lineage and Cell class	CCL5,FYB1,ITK		LITAF,PTPN22,SLC7A5,SPRY1,XCL1		3.35779	0	4.7293	0
743	ToppCell Atlas	a7bb8aba9c59c037d995a77928cc7b4d5cbb82b9	Control-Myeloid-Macrophage_Alveolar|Myeloid / Disease state, Lineage and Cell class			HRH1,IGFBP2,OSBPL10,RND3	AKR1C3,FABP4,LPL,TXNIP	0	0	3.51953	4.40402
744	ToppCell Atlas	be42ee71d3412bb1f52593d8814de85c354a0efa	COPD-Endothelial-VE_Arterial|World / Disease state, Lineage and Cell class		LIFR,TFPI		CAV1,CCDC68,EPAS1,ID1,PTPRB	0	1.99452	0	5.92206
745	ToppCell Atlas	f83f7521e377ded1522639e9a35c98b3e2725bac	Control-Endothelial-VE_Venous|World / Disease state, Lineage and Cell class		LIFR,TFPI		ANXA3,CAV1,EPAS1,ITGA10,PTPRB	0	1.98569	0	5.89935
748	ToppCell Atlas	52c0f2c7af57436f23e0c0e0c87086c47695e2c4	Control-Endothelial-VE_Arterial|World / Disease state, Lineage and Cell class		LIFR,TFPI		CAV1,CAV2,EPAS1,ID1,PTPRB	0	1.96833	0	5.85466
749	ToppCell Atlas	18b7f901c12ca4f21f9a1eafd092aefe4d668b6d	COPD-Endothelial-VE_Capillary_B|COPD / Disease state, Lineage and Cell class		LIFR,TFPI		CAV1,CAV2,EPAS1,ID1,PTPRB	0	1.96405	0	5.84364
750	ToppCell Atlas	56c66a3655820961e1390b8f4bcc5618e8d0c5a8	Control-Endothelial-VE_Arterial|Control / Disease state, Lineage and Cell class		LIFR,TFPI		CAV1,CAV2,EPAS1,ID1,PTPRB	0	1.9598	0	5.83268
751	ToppCell Atlas	2a6d531abd34df20941cf3dac4fdfb1621a1bde6	Control-Myeloid-Macrophage|Myeloid / Disease state, Lineage and Cell class	CCL20,VCAN		AMPD3,CCL13,SLC7A5,TPM4	ALCAM,MTSS1	2.01624	0	3.50238	1.80164
752	ToppCell Atlas	4930eeb303d174c28fd91021723e26fdf1af9170	COPD-Stromal-Fibroblast|Stromal / Disease state, Lineage and Cell class	SFRP1,VCAN		HRH1,PAMR1,SFRP4,SPSB1	LONRF3,TGFBR2	2.00343	0	3.47701	1.78902
753	ToppCell Atlas	d5390d86acaa8c39f1da893e8d2271f9ed2951d7	COPD-Stromal|COPD / Disease state, Lineage and Cell class	AEBP1,COL16A1,COL5A2,LUM		LUM,SFRP4,THY1		4.80313	0	2.35355	0
754	ToppCell Atlas	8ebe9a88111c53a09c25a7b6a164a0a17880458d	-Donor_05|World / lung cells shred on cell class, cell subclass, sample id	AEBP1,COL5A2,LUM,MOXD1	FGFR4,LRRN3			5.06509	2.07872	0	0
755	ToppCell Atlas	ae726b6b7f0a4107899be4d32ac256ffa0bd8d59	Control-Stromal|Control / Disease state, Lineage and Cell class	AEBP1,COL16A1,COL5A2,LUM		LUM,SFRP4,THY1		4.7945	0	2.34743	0
756	ToppCell Atlas	3940663bb5b45b2ca9f772550380a516c53e410b	Control-Myeloid-pDC|Control / Disease state, Lineage and Cell class	ARPP21,SLAMF7,SOX4		BCL11A,CRYM,KRT5,SLC7A5		3.46753	0	3.64523	0
757	ToppCell Atlas	be8227398300711ccda5ecc41ad34064bb246b19	COPD-Myeloid-pDC|World / Disease state, Lineage and Cell class	ARPP21,SOX4		BCL11A,CRYM,KRT5,PMEPA1,SLC7A5		2.10257	0	4.94618	0
758	ToppCell Atlas	a06785a4ded01adfd29ca4c20f7759eccbe274cb	IPF-Myeloid-pDC|World / Disease state, Lineage and Cell class	ARPP21,SOX4		BCL11A,KRT5,PMEPA1,SLC7A5,STAP1		2.09779	0	4.93415	0
759	ToppCell Atlas	31bb838cc2900f3c9da9f835d79d557a08abb928	Control-Lymphoid-T_Regulatory|Control / Disease state, Lineage and Cell class	IKZF2,IL2RB,ITK		FUT8,PTPN22,SH2D2A,SIT1		3.43217	0	3.59916	0
760	ToppCell Atlas	64d19be73e5432d491436a01da5de5c926b615a9	Control-Endothelial-Lymphatic|Control / Disease state, Lineage and Cell class	PIEZO2,SFRP1	SEMA6A,TFPI		CAV1,CAV2,PTPRB	2.01624	1.96833	0	3.02663
761	ToppCell Atlas	415aa023195a7f961c09529f65cdcc7bb90eaf5d	COPD-Myeloid-pDC|COPD / Disease state, Lineage and Cell class	ARPP21,SOX4		BCL11A,CRYM,KRT5,PMEPA1,SLC7A5		2.0883	0	4.91031	0
762	ToppCell Atlas	10fadbaa1b6d21cbf9f354d717cc4c225619f4fd	-Donor_02|World / lung cells shred on cell class, cell subclass, sample id	AEBP1,COL5A2,LUM	FGFR4,GHR,LRRN3			3.45326	3.37913	0	0
763	ToppCell Atlas	62904f94dfce430456f05066522cbf9bd29f4d7e	COPD-Stromal-Myofibroblast|Stromal / Disease state, Lineage and Cell class	COL5A2,LUM,MOXD1,PIEZO2	FGFR4,LRRN3			4.84696	1.97264	0	0
764	ToppCell Atlas	ef16ad1c1cd2c0c0377957398c98775b62a81754	COPD-Endothelial-VE_Arterial|Endothelial / Disease state, Lineage and Cell class			HRH1,MYO1E,RND3	CCDC68,EPAS1,GFOD1,PTPRB	0	0	2.39097	4.40402
765	ToppCell Atlas	22b7cda748cf5e665be54ca5bae89f0c130d5e7f	COPD-Epithelial-Aberrant_Basaloid|World / Disease state, Lineage and Cell class			DSP,KRT14,KRT17,PGBD5	ANXA3,FSTL3,LAMA5	0	0	3.64523	3.13521
766	ToppCell Atlas	ff7204f9b645233548cf804cf6fe0c86417be87f	Control-Lymphoid-T_Cytotoxic|Lymphoid / Disease state, Lineage and Cell class	CCL5,IKZF2		LITAF,PTPN22,SLC7A5,SPRY1,XCL1		2.0249	0	4.75104	0
767	ToppCell Atlas	58e94fe2e89cdafc6974938f97a4c162061a437d	COPD-Lymphoid-T_Cytotoxic|COPD / Disease state, Lineage and Cell class	CCL5,ITK		PTPN22,PTPN7,SH2D2A,SLC7A5,XCL1		2.01624	0	4.7293	0
768	ToppCell Atlas	ac029e73da5995221c9b9af551d85e4b835e21d6	IPF-Endothelial-Lymphatic|World / Disease state, Lineage and Cell class		SEMA6A,TFPI		CAV1,CAV2,ID1,PTPRB	0	1.98132	0	4.4129
769	ToppCell Atlas	617546cf4883dedf3323e03a53ba5adec334cf8e	Control-Endothelial-VE_Venous|Control / Disease state, Lineage and Cell class		LIFR,TFPI		ANXA3,CAV1,ITGA10,PTPRB	0	1.97697	0	4.40402
770	ToppCell Atlas	2496edd8f3a41146d418879de9ee2ccc7857431f	IPF-Endothelial-Lymphatic|IPF / Disease state, Lineage and Cell class		SEMA6A,TFPI		CAV1,CAV2,ID1,PTPRB	0	1.97264	0	4.39519
771	ToppCell Atlas	18bcf08068a236c4575c7a07181ac893dfdcbeeb	COPD-Endothelial-Lymphatic|COPD / Disease state, Lineage and Cell class		SEMA6A,TFPI		CAV1,CAV2,ID1,PTPRB	0	1.96833	0	4.38641
772	ToppCell Atlas	0792c1e959e933b10ae987d821ff43020dfdabad	AT2_cells-Donor_01|World / lung cells shred on cell class, cell subclass, sample id		FADS1,TFPI,USP13		CA2,RHOBTB2,TMEM41B	0	3.27084	0	3.01373
774	ToppCell Atlas	4e93b66b3033e6e4d5f6d2f41974623a53108f5e	Monocytes-Cryobiopsy_01|World / lung cells shred on cell class, cell subclass, sample id	FYB1,VCAN	AHNAK,S100A12		CDKN1C,MTSS1	2.122	2.0738	0	1.90593
775	ToppCell Atlas	61608123959483ff60f07d8467996853c4371b6a	COPD-Endothelial-VE_Capillary_A|World / Disease state, Lineage and Cell class				CAV1,CAV2,CCDC68,EPAS1,ITGA10	0	0	0	5.99175
776	ToppCell Atlas	e82115bfc32c7b689460fbc5caeb983c1aabe30f	Control-Myeloid-pDC|Myeloid / Disease state, Lineage and Cell class	AEBP1,SLAMF7,SOX4		BCL11A,KRT5,SLC7A5		3.46753	0	2.48348	0
777	ToppCell Atlas	88b3415e33db81726dd29c1f50c886e057af50a0	Control-Endothelial-VE_Capillary_A|Endothelial / Disease state, Lineage and Cell class				ANXA3,CA2,EPAS1,ID1,ITGA10	0	0	0	5.91067
778	ToppCell Atlas	47036eee4c128fbb443d1fc767b4de5cced93f0e	Control-Lymphoid-T_Regulatory|World / Disease state, Lineage and Cell class	IKZF2,IL2RB,ITK		PTPN22,SH2D2A,SIT1		3.44619	0	2.463	0
779	ToppCell Atlas	ef579e958f334da0f9415aa7e3d5c02c807954a6	-Myositis-ILD_01|World / lung cells shred on cell class, cell subclass, sample id	COL5A2,PIEZO2,TMEM158		MXRA5,PTPN7,THY1		3.43916	0	2.45626	0
780	ToppCell Atlas	7f3f419fffe02934b6f27b697f7a6401072491ed	Control-Endothelial-VE_Capillary_B|Endothelial / Disease state, Lineage and Cell class				CCDC68,CFLAR,EPAS1,ID1,PTPRB	0	0	0	5.88809
781	ToppCell Atlas	f91bb45baaec76cb3bb26eedbcf0709b2492e93f	IPF-Lymphoid-ILC_A|World / Disease state, Lineage and Cell class	CCL5,IL2RB,ITK		PTPN22,SH2D2A,XCL1		3.43217	0	2.44956	0
782	ToppCell Atlas	49bfeaae13eb236f61a5486ee75c39789936bb8a	IPF-Lymphoid-ILC_A|IPF / Disease state, Lineage and Cell class	CCL5,IL2RB,ITK		PTPN22,SH2D2A,XCL1		3.42522	0	2.44289	0
783	ToppCell Atlas	9b06c7336624ef21f8e5393725b56038a8028e57	IPF-Stromal-SMC|Stromal / Disease state, Lineage and Cell class				CAV1,CAV2,ID1,LAMA5,NOL3	0	0	0	5.86574
784	ToppCell Atlas	8187f976fd2d11fad3286690f1a046e894772220	AT2_cells-Donor_02|World / lung cells shred on cell class, cell subclass, sample id				CA2,ID1,MAPT,PDE8B,RHOBTB2	0	0	0	5.85466
785	ToppCell Atlas	77fbecdab10bacc005b1c7e22ca414cfecef13c1	IPF-Lymphoid-T_Regulatory|World / Disease state, Lineage and Cell class	IKZF2,IL2RB,ITK		PTPN22,SH2D2A,SIT1		3.41143	0	2.42968	0
786	ToppCell Atlas	221cbd09d94cc0947d0e3c1aa14716d17cb2068d	IPF-Lymphoid-T_Regulatory|IPF / Disease state, Lineage and Cell class	IKZF2,IL2RB,ITK		PTPN22,SH2D2A,SIT1		3.41143	0	2.42968	0
787	ToppCell Atlas	d57df208aaf7a5554899bb9107c80b443fd0cf93	IPF-Lymphoid-T|IPF / Disease state, Lineage and Cell class	CCL5,FYB1,ITK		PTPN22,SH2D2A,SLC7A5		3.37763	0	2.39733	0
788	ToppCell Atlas	6b20e6e296e792ad3b95e665ac3d6eb87424ecce	-HP_01|World / lung cells shred on cell class, cell subclass, sample id	CCL5,IL2RB,ITK		PTPN7,SH2D2A,SIT1		3.37098	0	2.39097	0
789	ToppCell Atlas	bf9d50aea909a28dd1d0933af33842d5f1ae7818	IPF-Lymphoid|IPF / Disease state, Lineage and Cell class	CCL5,IL2RB,ITK		PTPN22,SH2D2A,XCL1		3.35779	0	2.37835	0
790	ToppCell Atlas	d5b124f15c953eeb7e8e990df44d7fa466f2b31f	Control-Lymphoid|Control / Disease state, Lineage and Cell class	CCL5,IL2RB,ITK		PTPN22,SH2D2A,XCL1		3.35125	0	2.3721	0
791	ToppCell Atlas	be64d4be23fb96a4cdd7980c58880fdfe817747f	Club_cells-SSc-ILD_01|World / lung cells shred on cell class, cell subclass, sample id	PCP4,SOX4		B3GNT3,DSP,KRT17,TMEM45A		2.0836	0	3.63591	0
792	ToppCell Atlas	64cc5f61c88e9560b0f8f6f3151255dffb5c3d66	Control-Stromal-Fibroblast|Stromal / Disease state, Lineage and Cell class	SEMA3C,SFRP1,VCAN		HRH1,SFRP4,SPSB1		3.33184	0	2.35355	0
793	ToppCell Atlas	e816dd846a6918ec143b57a380c3a47ed073b66e	COPD-Endothelial-VE_Venous|Endothelial / Disease state, Lineage and Cell class			IGFBP2,LITAF,ZC3H12A	ALCAM,KLF9,PTPRB	0	0	2.46979	3.12109
794	ToppCell Atlas	03b5c5e0941c3402ab3f48cbf3da2a027d110421	Control-Lymphoid-T_Cytotoxic|Control / Disease state, Lineage and Cell class	CCL5,ITK		PTPN22,SH2D2A,SIT1,XCL1		2.0249	0	3.51953	0
795	ToppCell Atlas	dab10774bc0532a1664fd8ac2b54cffab01be55a	-IPF_04|World / lung cells shred on cell class, cell subclass, sample id	AEBP1,COL5A2,LUM,RASL11B				5.54319	0	0	0
796	ToppCell Atlas	11d867bcb4f2471b4e13a5f7dc1c24286197f26d	COPD-Epithelial-Aberrant_Basaloid|COPD / Disease state, Lineage and Cell class			DSP,KRT14,KRT17,PGBD5	FSTL3,LAMA5	0	0	3.65462	1.87734
797	ToppCell Atlas	5bfd9f5d47511441eb2d3cc3c4d7ed330ffd0bd1	COPD-Lymphoid-T_Cytotoxic|World / Disease state, Lineage and Cell class	CCL5,ITK		PTPN22,SH2D2A,SLC7A5,XCL1		2.02056	0	3.51093	0
798	ToppCell Atlas	064fefb8212fadab0ff441f4bf643559b7fdb25d	COPD-Lymphoid|COPD / Disease state, Lineage and Cell class	CCL5,ITK		PTPN22,PTPN7,SH2D2A,SLC7A5		2.02056	0	3.51093	0
799	ToppCell Atlas	598fb7a9a8400af49d90807b3155d3cc1c34f505	Macrophages-HP_01|World / lung cells shred on cell class, cell subclass, sample id	CXCL10,KYNU		ACTN1,BID,CD83,PLEK		1.99921	0	3.46865	0
800	ToppCell Atlas	759390dde9b18757f7675d13d44c89d0e32f8d93	Control-Epithelial-Basal|World / Disease state, Lineage and Cell class			IGFBP2,KRT17,KRT5,TMPRSS4	ID1,LAMA3	0	0	3.59916	1.84977
801	ToppCell Atlas	4e30155203b4a8c5e496fcbe9348b67b98ebc625	Control-Endothelial-VE_Venous|Endothelial / Disease state, Lineage and Cell class			ACTN1,HRH1,LITAF	ALCAM,EPAS1,PTPRB	0	0	2.39733	3.04626
802	ToppCell Atlas	543b856b0fd883550c8f14baeae08fb9bf1a7768	Macrophages-Donor_04|World / lung cells shred on cell class, cell subclass, sample id			ATF3,CD83,RND3	AKR1C3,FABP4,TXNIP	0	0	2.3721	3.02017
803	ToppCell Atlas	f852f5258617a66a4fbd56d64c7b47272e7b8b60	Control-Myeloid-cMonocyte|World / Disease state, Lineage and Cell class	KYNU,VCAN	QKI,S100A12,SULT1A1			2.01195	3.27734	0	0
804	ToppCell Atlas	d15405bf2a121570f6044546e98927b10ecc4354	Monocytes-SSc-ILD_01|World / lung cells shred on cell class, cell subclass, sample id	FYB1,KYNU,VCAN			CDKN1C,MTSS1	3.4183	0	0	1.84079
805	ToppCell Atlas	2164adbe1b0e8e4d39644546b7dfb19e9ea4f7b9	Monocytes-SSc-ILD_02|World / lung cells shred on cell class, cell subclass, sample id	FYB1,KYNU,VCAN			CDKN1C,MTSS1	3.38432	0	0	1.81879
806	ToppCell Atlas	ca0a5dc82cdef02e88fed937ca5784761896af33	Monocytes-IPF_01|World / lung cells shred on cell class, cell subclass, sample id	FYB1,KYNU,VCAN			CDKN1C,MTSS1	3.37098	0	0	1.81017
807	ToppCell Atlas	9968da1adcb561d9bf167a42ab5d9de85c071c4a	COPD-Endothelial-VE_Venous|World / Disease state, Lineage and Cell class		LIFR,TFPI		CAV1,EPAS1,PTPRB	0	2.03084	0	3.12109
808	ToppCell Atlas	138fd6ba6bdbd0ad01c574168addf720b67a0fea	Endothelial-A-Donor_05|World / lung cells shred on cell class, cell subclass, sample id		LIFR,SEMA6A		CAV1,GFOD1,PTPRB	0	2.03084	0	3.12109
809	ToppCell Atlas	8f66979e92f886d86cecbd26aaa0c5915c049734	COPD-Epithelial-Aberrant_Basaloid|Epithelial / Disease state, Lineage and Cell class			DOCK3,KRT14,KRT17,PGBD5,PMEPA1		0	0	5.14923	0
810	ToppCell Atlas	dd069a822e9698e6dddc155d9a5b52383f7879d5	Basal_cells-Donor_06|World / lung cells shred on cell class, cell subclass, sample id			IGFBP2,KRT17,KRT5,SV2B,TRIM29		0	0	5.14923	0
811	ToppCell Atlas	e2c2a30fa3ee3034fbde5335be169e880dde622d	Control-Myeloid-Macrophage|Control / Disease state, Lineage and Cell class	CCL20,KYNU,VCAN			ALCAM,MTSS1	3.33827	0	0	1.78902
814	ToppCell Atlas	44d716e7ba46a1ed03f5992631289653f8fd7d5e	COPD-Endothelial-VE_Venous|COPD / Disease state, Lineage and Cell class		LIFR,TFPI		CAV1,EPAS1,PTPRB	0	2.00794	0	3.08649
815	ToppCell Atlas	1584c68b58c7f406d9b0e8451beea3e6f8980c56	Control-Lymphoid-NK|Lymphoid / Disease state, Lineage and Cell class	CCL5,IL2RB			AKR1C3,GFOD1,MTSS1	2.02927	0	0	3.04626
816	ToppCell Atlas	f2ddc0962007d7a4e78fbd916ebb62fc557d480a	IPF-Lymphoid-NK|Lymphoid / Disease state, Lineage and Cell class	CCL5,IL2RB			AKR1C3,GFOD1,MTSS1	2.0249	0	0	3.03968
817	ToppCell Atlas	bc9323de1373fdc0357e6bb46874f6c4787443a9	-SSc-ILD_01|World / lung cells shred on cell class, cell subclass, sample id			LUM,MXRA5,SIT1,SLC7A5,THY1		0	0	5.04512	0
818	ToppCell Atlas	c76d8af2e0aa4a83ee0c3439c894566fbf117dd3	Control-Endothelial-VE_Peribronchial|World / Disease state, Lineage and Cell class		LIFR,SEMA6A		CAV1,CAV2,PTPRB	0	1.98569	0	3.05287
819	ToppCell Atlas	46dfab02c1b4a403b7efc871707b6a189eefd4c4	AT2_cells-Donor_05|World / lung cells shred on cell class, cell subclass, sample id		FADS1,TFPI		CA2,PLLP,RHOBTB2	0	1.98132	0	3.04626
820	ToppCell Atlas	f95fb188aa642f3d0618242a770e7c4b70544adb	Control-Endothelial-Lymphatic|World / Disease state, Lineage and Cell class		SEMA6A,TFPI		CAV1,CAV2,PTPRB	0	1.97264	0	3.03314
821	ToppCell Atlas	776d4224a682b6c648041827efd69794f88906f0	Basal_cells-SSc-ILD_02|World / lung cells shred on cell class, cell subclass, sample id			IGFBP2,KRT17,MXRA5,TMPRSS4,TRIM29		0	0	4.99503	0
822	ToppCell Atlas	25bdc557055b5bce6a21f8696b48e991c696b979	COPD-Endothelial-Lymphatic|World / Disease state, Lineage and Cell class		SEMA6A,TFPI		CAV1,CAV2,PTPRB	0	1.96833	0	3.02663
823	ToppCell Atlas	abea887dd472c1a0d572e690bc8914c1b94712ad	Endothelial-A-Donor_02|World / lung cells shred on cell class, cell subclass, sample id		LIFR,SEMA6A		GFOD1,NOL3,PTPRB	0	1.96405	0	3.02017
824	ToppCell Atlas	0b9912f07393aca889db72b40da08e0bc9bc1e8c	AT1-AT2_cells-IPF_03|World / lung cells shred on cell class, cell subclass, sample id			CNTNAP2,COL15A1,KRT17,MMP12,PMEPA1		0	0	4.98271	0
825	ToppCell Atlas	4fe0215d08f03d4e24749d70fce01b7aa22906fd	Endothelial-B-IPF_02|World / lung cells shred on cell class, cell subclass, sample id	AEBP1,P3H3,PIEZO2,SFRP1				4.94771	0	0	0
826	ToppCell Atlas	893036558a9ad86b57f9e735df35812e9d18739e	AT2_cells-Donor_03|World / lung cells shred on cell class, cell subclass, sample id		LIFR,TFPI		CA2,CFLAR,RHOBTB2	0	1.94716	0	2.99464
827	ToppCell Atlas	dd096d4b9f428615f927f7df7cbf5cede0e0e605	Endothelial-A|World / lung cells shred on cell class, cell subclass, sample id		LIFR,SEMA6A		CAV1,EPAS1,PTPRB	0	1.94716	0	2.99464
828	ToppCell Atlas	4617b18da8d699a44e4c47980197b1e7eb951470	Pericytes-Myositis-ILD_01|World / lung cells shred on cell class, cell subclass, sample id	DACT1,RASL11B,SFRP1,TMEM158				4.92893	0	0	0
829	ToppCell Atlas	88c4ed0ab4a4ede8cad21385d799b723b5786cd9	Club_cells-IPF_02|World / lung cells shred on cell class, cell subclass, sample id			B3GNT3,CFB,DSP,IGFBP2,TMEM45A		0	0	4.9222	0
830	ToppCell Atlas	8d9e28492e1f157bac3308aa947fd864ca16d277	IPF-Myeloid-pDC|IPF / Disease state, Lineage and Cell class			BCL11A,KRT5,PMEPA1,SLC7A5,STAP1		0	0	4.8985	0
831	ToppCell Atlas	038f48e8daaeb72716e975d22a6b004a90654960	-Donor_07|World / lung cells shred on cell class, cell subclass, sample id	AEBP1,COL16A1,COL5A2,LUM				4.88289	0	0	0
832	ToppCell Atlas	0f8567aa835d4e3a52f6631ae15216eca18a030c	IPF-Myeloid-pDC|Myeloid / Disease state, Lineage and Cell class			BCL11A,KRT5,PMEPA1,SLC7A5,STAP1		0	0	4.87508	0
833	ToppCell Atlas	de0294f879268bfd68e91adcc2adba211d221b7a	Control-Lymphoid-B|Control / Disease state, Lineage and Cell class			BCL11A,OSBPL10,SIT1,SLC2A1,STAP1		0	0	4.82907	0
834	ToppCell Atlas	ced17f69486591c3cbbdc852a3e82c3f3a4a30d7	IPF-Myeloid-DC_Langerhans|Myeloid / Disease state, Lineage and Cell class			CD1A,DSP,FUT8,PTPN22,SLC2A1		0	0	4.81773	0
835	ToppCell Atlas	b05c394aa3573ba855abc3066739ca193883b0c3	Control-Myeloid-cDC1|Control / Disease state, Lineage and Cell class			BCL11A,BID,BIK,CD83,SLC2A1		0	0	4.80646	0
836	ToppCell Atlas	5429ae85942b8ec3895cceb63c663de3c24ca064	Control-Endothelial-VE_Peribronchial|Endothelial / Disease state, Lineage and Cell class			COL15A1,ESR2,MYO1E,OSBPL10,SPRY1		0	0	4.79525	0
837	ToppCell Atlas	4e64be635f445276e71f2937f33f041c3a4204ab	Control-Lymphoid-B|Lymphoid / Disease state, Lineage and Cell class			BCL11A,CD83,MYO1E,OSBPL10,STAP1		0	0	4.79525	0
838	ToppCell Atlas	4e481e42353d47af7991744000403af2873f6a41	Control-Myeloid-cDC2|Control / Disease state, Lineage and Cell class			BCL11A,BID,CD1A,CD83,SLC7A5		0	0	4.762	0
839	ToppCell Atlas	10bece40d980d37a01dae8ce887655bf9f93040c	COPD-Lymphoid-T_Cytotoxic|Lymphoid / Disease state, Lineage and Cell class			LITAF,PTPN22,SLC7A5,SPRY1,XCL1		0	0	4.762	0
840	ToppCell Atlas	2d65f025f921a5327bfd8d260815baaed00ef3fa	-Donor_03|World / lung cells shred on cell class, cell subclass, sample id	AEBP1,LUM		KCNN3,LUM,SLC7A5		2.15206	0	2.57675	0
841	ToppCell Atlas	b758676abfc4e6930b696d270ecc0ea461b87a54	Epithelial_cells-Club_cells|Epithelial_cells / lung cells shred on cell class, cell subclass, sample id			B3GNT3,DSP,IGFBP2,TMEM45A,TMPRSS4		0	0	4.70781	0
842	ToppCell Atlas	dbdaaeb3bd9139cb008d9fe24ec031fc5628f136	Club_cells-IPF_03|World / lung cells shred on cell class, cell subclass, sample id	SLC39A6,SOX4		CFB,DSP,TMEM45A		2.13689	0	2.55453	0
843	ToppCell Atlas	b8bd1ba268480f54451648e01631b615a3401144	IPF-Endothelial-VE_Peribronchial|Endothelial / Disease state, Lineage and Cell class			COL15A1,ESR2,LITAF,MYO1E,SPRY1		0	0	4.67599	0
844	ToppCell Atlas	2f2602b9305d55f25afa9861dd6c6347ae179337	Endothelial-A-IPF_04|World / lung cells shred on cell class, cell subclass, sample id				CAV1,CCDC68,EPAS1,PTPRB	0	0	0	4.52342
845	ToppCell Atlas	d04deef7cd4e1738227a6593b84874ce0168c773	Pericytes-Donor_03|World / lung cells shred on cell class, cell subclass, sample id	AEBP1,RASL11B		COL15A1,PRUNE2,RCAN2		2.06051	0	2.44289	0
846	ToppCell Atlas	fd93f3f4b82dae3bf4eef245bfedc2a9e3251b61	Endothelial-A-Donor_03|World / lung cells shred on cell class, cell subclass, sample id				CAV1,EPAS1,GFOD1,PTPRB	0	0	0	4.43984
847	ToppCell Atlas	406ecd1dabb3ed8d871aef159f7bd1e383434953	COPD-Stromal-Pericyte|Stromal / Disease state, Lineage and Cell class				CA2,EPAS1,LPL,PDE8B	0	0	0	4.43984
848	ToppCell Atlas	9ffef4b01d0ddd6913c9ed6be79aeaaabd5e41ed	COPD-Stromal-SMC|Stromal / Disease state, Lineage and Cell class				CAV1,CAV2,ID1,NOL3	0	0	0	4.43081
849	ToppCell Atlas	9fc763d65470ba8858b973689c4d4358faab7dd3	COPD-Myeloid-Macrophage_Alveolar|Myeloid / Disease state, Lineage and Cell class				AKR1C3,FABP4,LPL,TXNIP	0	0	0	4.4129
850	ToppCell Atlas	aece860b5609ad5a8fc920d685f0d0ec71bf9018	COPD-Myeloid-ncMonocyte|World / Disease state, Lineage and Cell class				CDKN1C,GFOD1,MTSS1,NEDD9	0	0	0	4.4129
851	ToppCell Atlas	ed978cd5d9da87b49878a330e362762c487f849f	COPD-Myeloid-ncMonocyte|Myeloid / Disease state, Lineage and Cell class				CDKN1C,GFOD1,MTSS1,NEDD9	0	0	0	4.4129
852	ToppCell Atlas	936ca95995599356b794fba32bfd82d8de339365	COPD-Myeloid-ncMonocyte|COPD / Disease state, Lineage and Cell class				CDKN1C,GFOD1,MTSS1,NEDD9	0	0	0	4.38641
854	ToppCell Atlas	120296531bbc8080dcabacbd64733cc1dc34603a	IPF-Endothelial-VE_Peribronchial|World / Disease state, Lineage and Cell class				CAV1,CAV2,ITGA10,PTPRB	0	0	0	4.36899
855	ToppCell Atlas	2c3ad3cb79f11119ac69c413a938d21199145040	IPF-Endothelial-VE_Peribronchial|IPF / Disease state, Lineage and Cell class				CAV1,CAV2,ITGA10,PTPRB	0	0	0	4.36899
856	ToppCell Atlas	8f0f72ead06abe02b575e443552eacc2151077ef	IPF-Endothelial-VE_Capillary_B|Endothelial / Disease state, Lineage and Cell class				EPAS1,ID1,PLLP,TXNIP	0	0	0	4.36034
857	ToppCell Atlas	30dbc05ea66892d2e18ff375ffa86d1db7bc4083	COPD-Endothelial-VE_Capillary_B|Endothelial / Disease state, Lineage and Cell class				CFLAR,EPAS1,LPL,PTPRB	0	0	0	4.35175
858	ToppCell Atlas	c36513e893488c4299119d4fba6ef0fd72610ee6	AT2_cells-Donor_07|World / lung cells shred on cell class, cell subclass, sample id				ANXA3,CAV1,CAV2,TMEM41B	0	0	0	4.35175
859	ToppCell Atlas	de93ccb53edb8599da9e312db0e3af604c21f673	COPD-Myeloid-DC_Mature|COPD / Disease state, Lineage and Cell class			BCL11A,CD83,LYPD3	CFLAR,MTSS1	0	0	2.41016	1.82314
861	ToppCell Atlas	a6694b33adcdb17cdd1567eb9507dbf06e6468d8	Macrophages-Donor_06|World / lung cells shred on cell class, cell subclass, sample id			BID,CD83,RND3	AKR1C3,FABP4	0	0	2.37835	1.80164
862	ToppCell Atlas	54fda501ce1d041285d04c3c96c15983f454bed4	Macrophages-Donor_01|World / lung cells shred on cell class, cell subclass, sample id			ATF3,CD83,RND3	AKR1C3,FABP4	0	0	2.3721	1.79741
863	ToppCell Atlas	8b5d4e1c33a57c899c51feb9a6f347232f8910a3	AT2_cells-HP_01|World / lung cells shred on cell class, cell subclass, sample id			CHI3L1,CRYM,RCAN2	EPAS1,NEDD9	0	0	2.35355	1.78486
864	ToppCell Atlas	5b5f8655b0c6c56f98f70bce13e71f017d4b75a5	Monocytes-Donor_01|World / lung cells shred on cell class, cell subclass, sample id	FYB1,VCAN	S100A12,TIMP4			2.09303	2.0449	0	0
865	ToppCell Atlas	3c2b362d5e824e1a04830e70352f8818de984174	IPF-Myeloid-Macrophage|Myeloid / Disease state, Lineage and Cell class			AMPD3,CCL13,CHI3L1	ALCAM,MTSS1	0	0	2.34135	1.7766
866	ToppCell Atlas	a56264a22dfc2d3672b20134ab7c3c7c23da5ae1	COPD-Stromal-Pericyte|COPD / Disease state, Lineage and Cell class	AEBP1,COL5A2	FGFR4,TFPI			2.05597	2.00794	0	0
867	ToppCell Atlas	756375cf9c9cccc4fb4a7f5e4756fa3fc36a7892	Monocytes-Donor_08|World / lung cells shred on cell class, cell subclass, sample id	FYB1,VCAN	S100A12,SULT1A1			2.03807	1.99009	0	0
868	ToppCell Atlas	47126c371a242c937499fd278a74a882df8f759c	Control-Myeloid-cMonocyte|Myeloid / Disease state, Lineage and Cell class	FYB1,VCAN	S100A12,SULT1A1			2.03807	1.99009	0	0
869	ToppCell Atlas	4a0043b29f8ede5a74bdb38cbf2c70e12b25e130	COPD-Lymphoid-ILC_A|Lymphoid / Disease state, Lineage and Cell class	IL2RB,SOX4			DNM2,GFOD1	2.10738	0	0	1.8915
870	ToppCell Atlas	72499e4d2b374ef5f1621c89d94727ecf4bd4d5d	Basal_cells-Donor_02|World / lung cells shred on cell class, cell subclass, sample id			FHOD3,IGFBP2,KRT17,KRT5		0	0	3.89858	0
871	ToppCell Atlas	30accc72a6a914ae0c4d52b373ea1c9a98efbf22	Basal_cells-Donor_05|World / lung cells shred on cell class, cell subclass, sample id			IGFBP2,KRT17,KRT5,TRIM29		0	0	3.86592	0
872	ToppCell Atlas	51e3ed1b91b010404d66e3e7efdbffc0c815e25b	Basal_cells-HP_01|World / lung cells shred on cell class, cell subclass, sample id			CNTNAP2,KRT17,KRT5,TRIM29		0	0	3.83393	0
873	ToppCell Atlas	030af361f8bdcd0aff4ec1922702833325cf74d8	COPD-Epithelial-ATII|Epithelial / Disease state, Lineage and Cell class		TFPI,USP13		CA2,LONRF3	0	1.99452	0	1.82752
874	ToppCell Atlas	b223cc47e68a29df4758c5ccf8f6dbffe2a6fa1d	Basal_cells-Donor_04|World / lung cells shred on cell class, cell subclass, sample id			DSP,IGFBP2,KRT17,MXRA5		0	0	3.81296	0
875	ToppCell Atlas	cbb1c65ccee58b2892f7d3fa45773099411c6104	Macrophages-Donor_07|World / lung cells shred on cell class, cell subclass, sample id	CCL20,VCAN			AKR1C3,FABP4	2.01195	0	0	1.79741
876	ToppCell Atlas	1a41da29d5adaf766a84eff0003b959e4523f7f1	IPF-Stromal-Pericyte|World / Disease state, Lineage and Cell class	AEBP1,COL5A2			CAV1,CAV2	2.01195	0	0	1.79741
877	ToppCell Atlas	bd08a23b415617f6e8748ed2668d578a860ecf91	Club_cells-HP_01|World / lung cells shred on cell class, cell subclass, sample id			CFB,KRT6B,TMEM45A,TMPRSS4		0	0	3.80258	0
878	ToppCell Atlas	e48bf57e6da23fbb4637a02387155f825455c49f	Macrophages-Donor_03|World / lung cells shred on cell class, cell subclass, sample id	RND3,SEMA3C			AKR1C3,FABP4	2.00768	0	0	1.7932
879	ToppCell Atlas	45e8d27287bdfd07d7e944ae5d3f44d05c33468f	MNPs-Monocytes|MNPs / lung cells shred on cell class, cell subclass, sample id	FYB1,VCAN			CDKN1C,MTSS1	2.00768	0	0	1.7932
880	ToppCell Atlas	8b6ff47ce5291d223f5e639fc45cd9267f418256	IPF-Stromal-Pericyte|IPF / Disease state, Lineage and Cell class	AEBP1,COL5A2			CAV1,CAV2	2.00343	0	0	1.78902
881	ToppCell Atlas	03d74643646dce5d3a278a1ee48c390d13a7889c	MNPs-Macrophages|MNPs / lung cells shred on cell class, cell subclass, sample id	GM2A,RND3			AKR1C3,FABP4	1.99921	0	0	1.78486
882	ToppCell Atlas	679e25e5548d157d49a73057a3b5617dccda260f	Basal_cells-IPF_04|World / lung cells shred on cell class, cell subclass, sample id			BCL11A,KRT17,KRT5,TRIM29		0	0	3.78203	0
883	ToppCell Atlas	b15a26130a1ea1b370b6e3be21f02a0d6aaf6b3c	Basal_cells-Donor_03|World / lung cells shred on cell class, cell subclass, sample id			KRT17,KRT5,OSR2,TMEM45A		0	0	3.77185	0
884	ToppCell Atlas	33f60762f00cd6f4757d8a8d5227141558ac823e	AT2_cells-Donor_08|World / lung cells shred on cell class, cell subclass, sample id		FADS1,TFPI		EPAS1,RHOBTB2	0	1.9598	0	1.7932
885	ToppCell Atlas	e91ce548ae7224661ee5d2f2639794a5f69798ee	COPD-Endothelial-Lymphatic|Endothelial / Disease state, Lineage and Cell class		DAPK1,TFPI		FABP4,TGFBR2	0	1.9598	0	1.7932
886	ToppCell Atlas	cec4090ba6a9c934d5f6f9e4aa7823f3713319b7	B_cell|World / lung cells shred on cell class, cell subclass, sample id			BCL11A,PTPN7,SIT1,TRAF5		0	0	3.71213	0
887	ToppCell Atlas	ddb900ef4abeabe2e59db1009efc337e35d301fe	Dendritic_Cells-Donor_07|World / lung cells shred on cell class, cell subclass, sample id			BID,CD83,PLEK,SLC7A5		0	0	3.68311	0
888	ToppCell Atlas	a0060be3940043015dcc49a5157de5541aed24a1	Basal_cells-Cryobiopsy_01|World / lung cells shred on cell class, cell subclass, sample id			FHOD3,IGFBP2,MXRA5,TRIM29		0	0	3.67355	0
889	ToppCell Atlas	3d0f4b4054185ba77071efbe53df34fee84b9b24	Control-Lymphoid-ILC_B|Control / Disease state, Lineage and Cell class			FUT8,SPRY1,STAP1,XCL1		0	0	3.64523	0
890	ToppCell Atlas	82abfcee23ba08a1eb4208d367393285026e5388	Monocytes-IPF_03|World / lung cells shred on cell class, cell subclass, sample id	FYB1,SLAMF7,VCAN				3.63652	0	0	0
892	ToppCell Atlas	30f9398c9b784f49470847a025bac90687e997a1	IPF-Lymphoid-B|World / Disease state, Lineage and Cell class			BCL11A,OSBPL10,STAP1,TRAF5		0	0	3.61742	0
893	ToppCell Atlas	5293d23b8b8ea587239ffde561b70bad01632521	Control-Epithelial-Goblet|Control / Disease state, Lineage and Cell class			KRT17,SPRR1B,TMEM45A,TMPRSS4		0	0	3.61742	0
894	ToppCell Atlas	9124f1a610cfc3355ad87921cd3eb5346956475d	Control-Lymphoid-B|World / Disease state, Lineage and Cell class			BCL11A,CD83,OSBPL10,STAP1		0	0	3.60826	0
895	ToppCell Atlas	6d8a886b4afe729f8a05b9c0f4ea9375de735da4	COPD-Epithelial-Basal|World / Disease state, Lineage and Cell class			KRT17,KRT5,TMPRSS4,TRIM29		0	0	3.60826	0
896	ToppCell Atlas	0f760e393edc91009bf6c7e02eeac039a1dfb4ed	COPD-Epithelial-Basal|COPD / Disease state, Lineage and Cell class			KRT17,KRT5,TMPRSS4,TRIM29		0	0	3.5901	0
897	ToppCell Atlas	e37d2c015c34471a8a54a0299e94b0371e1ada5a	IPF-Lymphoid-B|IPF / Disease state, Lineage and Cell class			BCL11A,OSBPL10,STAP1,TRAF5		0	0	3.5901	0
898	ToppCell Atlas	c6affa0b12510363258f65e46bf2d47bf4a8e75f	Control-Myeloid-cDC1|Myeloid / Disease state, Lineage and Cell class			BCL11A,BIK,PTPN22,SLC2A1		0	0	3.5811	0
899	ToppCell Atlas	925e79c35c381dd44ec5fb921dca09ce43140135	COPD-Lymphoid-B|COPD / Disease state, Lineage and Cell class			BCL11A,CD83,OSBPL10,STAP1		0	0	3.57216	0
900	ToppCell Atlas	1d52912bd17e232cf39b2423a4d93585c164ba34	Dendritic_Cells-Donor_01|World / lung cells shred on cell class, cell subclass, sample id			ATF3,CCL13,CD83,ITPKA		0	0	3.56326	0
901	ToppCell Atlas	d75fe7640a4b2c450c9759a1b3c3ef2a087f0092	COPD-Epithelial-Goblet|World / Disease state, Lineage and Cell class			DSP,KRT17,TMEM45A,TMPRSS4		0	0	3.56326	0
902	ToppCell Atlas	3de803dee3ef10eb85a2b47d3f93385214e5b0ff	Control-Myeloid-cDC1|World / Disease state, Lineage and Cell class			BCL11A,BID,BIK,CD83		0	0	3.56326	0
903	ToppCell Atlas	af1327559f7e01bec070881cae52834917c3da65	IPF-Lymphoid-B|Lymphoid / Disease state, Lineage and Cell class			BCL11A,CD83,OSBPL10,STAP1		0	0	3.55441	0
904	ToppCell Atlas	1e85ee686ff6dd27c69415d524d54fa825b1daad	COPD-Lymphoid-B|Lymphoid / Disease state, Lineage and Cell class			BCL11A,CD83,OSBPL10,STAP1		0	0	3.52818	0
906	ToppCell Atlas	bbc8d9fc83d37c9250345b1e76776610799de9ae	Pericytes-Donor_02|World / lung cells shred on cell class, cell subclass, sample id	AEBP1,COL5A2,RASL11B				3.51136	0	0	0
907	ToppCell Atlas	93b2ca0a97776d28c7e8f1a0642c4b63a5554aab	COPD-Epithelial-Goblet|COPD / Disease state, Lineage and Cell class			DSP,KRT17,TMEM45A,TMPRSS4		0	0	3.51093	0
908	ToppCell Atlas	9d3165dc5763a07a7d873f497624d9d6528fa2db	Club_cells|World / lung cells shred on cell class, cell subclass, sample id			B3GNT3,DSP,TMEM45A,TMPRSS4		0	0	3.50238	0
909	ToppCell Atlas	4cb938c346cc32ec122d11e6b9f25db20e0f7ff6	Control-Myeloid-cDC2|Myeloid / Disease state, Lineage and Cell class			BCL11A,CD1A,CD83,SLC7A5		0	0	3.50238	0
910	ToppCell Atlas	8dcde77767b23e75360adb316cdccf56a00e3726	COPD-Endothelial-VE_Peribronchial|Endothelial / Disease state, Lineage and Cell class			COL15A1,LITAF,MYO1E,SPRY1		0	0	3.49388	0
911	ToppCell Atlas	861c402ed8b8fde3582cc777c1357b45f5a2489b	Macrophages-IPF_02|World / lung cells shred on cell class, cell subclass, sample id			KIAA0930,MYO1E,PLEK,TPM4		0	0	3.47701	0
912	ToppCell Atlas	20ef63d925e67ddd5955832312ca8574a6f838a4	Control-Myeloid-pDC|World / Disease state, Lineage and Cell class	ARPP21,SLAMF7,SOX4				3.46038	0	0	0
913	ToppCell Atlas	51a12fbad5fa7bb12e6d616a02ff9b5141e2b063	COPD-Lymphoid-T_Regulatory|World / Disease state, Lineage and Cell class	IKZF2,IL2RB,ITK				3.44619	0	0	0
914	ToppCell Atlas	846403edd4c8f646201d519055198fc38b7ffff9	COPD-Lymphoid-T_Regulatory|COPD / Disease state, Lineage and Cell class	IKZF2,IL2RB,ITK				3.41143	0	0	0
915	ToppCell Atlas	6814b3c94c7558443c038a227b5c8563d2cfeac4	Control-Epithelial-Club|Epithelial / Disease state, Lineage and Cell class	KYNU,SLC39A6,SOX4				3.41143	0	0	0
916	ToppCell Atlas	186fe1ea328c942910190a4240262c0d8642ea3b	COPD-Multiplet-Multiplet|World / Disease state, Lineage and Cell class	CCL5,IL2RB,ITK				3.39104	0	0	0
917	ToppCell Atlas	89ef0d0e66dc96cacaae6be7aacdaa884e8e66a8	Control-Lymphoid-NK|World / Disease state, Lineage and Cell class	CCL5,IL2RB,ITK				3.38432	0	0	0
918	ToppCell Atlas	d92e880162450f8d01e4b8784eb625275cb8e03e	IPF-Lymphoid-NK|IPF / Disease state, Lineage and Cell class	CCL5,IL2RB,ITK				3.38432	0	0	0
919	ToppCell Atlas	fb8dddd3b901081c6bb9ed6f32dafc5cce5f30be	Control|World / Disease state, Lineage and Cell class	CCL20,KYNU,VCAN				3.38432	0	0	0
920	ToppCell Atlas	c0ac160fa7e68b92414fb1600abcac8ad1a42232	COPD-Lymphoid-NK|World / Disease state, Lineage and Cell class	CCL5,IL2RB,ITK				3.38432	0	0	0
921	ToppCell Atlas	f7bd8521a40ac30a64dc439f17e2f6c7d021ef65	Control-Lymphoid-NK|Control / Disease state, Lineage and Cell class	CCL5,IL2RB,ITK				3.37763	0	0	0
922	ToppCell Atlas	f206159b9d5e84cf14a65bfdc008895cec5a8081	IPF-Lymphoid-NK|World / Disease state, Lineage and Cell class	CCL5,IL2RB,ITK				3.37098	0	0	0
923	ToppCell Atlas	b25ba1f3bc842c22602b2aeed3b1b5082863e4fa	IPF-Lymphoid-T|World / Disease state, Lineage and Cell class	CCL5,FYB1,ITK				3.36437	0	0	0
924	ToppCell Atlas	d66d3927f8fbe1544b5cfa5ee91a7f4a0ef1e810	Monocytes|World / lung cells shred on cell class, cell subclass, sample id	CXCL10,FYB1,VCAN				3.35779	0	0	0
925	ToppCell Atlas	c35bf04d5e7450cb6679a036fcabb1b28f409f29	Control-Myeloid-Macrophage|World / Disease state, Lineage and Cell class	CCL20,KYNU,VCAN				3.35125	0	0	0
926	ToppCell Atlas	ed14fbb3b4622798f8e02dc91bbe464a6fed8310	Monocytes-Donor_07|World / lung cells shred on cell class, cell subclass, sample id	CXCL10,FYB1,VCAN				3.35125	0	0	0
927	ToppCell Atlas	30e53b8050d2a041f855d0e39bbd8f923c64c489	COPD-Lymphoid-T|COPD / Disease state, Lineage and Cell class	CCL5,FYB1,ITK				3.33827	0	0	0
928	ToppCell Atlas	b51bcbe1675b9665e649a6aa96b1a00575a36093	Macrophages-IPF_01|World / lung cells shred on cell class, cell subclass, sample id	FYB1,GM2A,KYNU				3.31906	0	0	0
929	ToppCell Atlas	010e45ef4b505bf419ea41e4d1619521d1c78319	AT1-AT2_cells-SSc-ILD_02|World / lung cells shred on cell class, cell subclass, sample id				CAV1,FSTL3,ID1	0	0	0	3.3026
930	ToppCell Atlas	9a95ab5c361ebaa8747983c5a0d69025682a19ad	AT1-AT2_cells-HP_01|World / lung cells shred on cell class, cell subclass, sample id				CAV2,FSTL3,LAMA3	0	0	0	3.1495
931	ToppCell Atlas	ed0ea67f0607073aedf153f8d1073b35e46127c3	AT2_cells-Myositis-ILD_01|World / lung cells shred on cell class, cell subclass, sample id				CAV1,RHOBTB2,TMEM41B	0	0	0	3.10713
932	ToppCell Atlas	7fd0b227c3750ffb80e41e92c60fcce46656be14	COPD-Myeloid-Macrophage_Alveolar|World / Disease state, Lineage and Cell class				AKR1C3,FABP4,LPL	0	0	0	3.08649
933	ToppCell Atlas	4abe04198ab5047c211f8d09cdb9650fa52a3cd6	COPD-Endothelial-VE_Peribronchial|World / Disease state, Lineage and Cell class				CAV1,CAV2,PTPRB	0	0	0	3.07969
934	ToppCell Atlas	dee0b7ba2f338f0979d2306aedf52ac35a36b60c	Endothelial-A-Donor_08|World / lung cells shred on cell class, cell subclass, sample id				CAV1,EPAS1,PTPRB	0	0	0	3.07969
935	ToppCell Atlas	85cb81759589a26d83676cffbf2bc37399683c10	Control-Myeloid-Macrophage_Alveolar|World / Disease state, Lineage and Cell class				AKR1C3,FABP4,LPL	0	0	0	3.07969
936	ToppCell Atlas	796cbae2a417502aaf0891fc9c382bbfd88967fe	Endothelial-A-Donor_01|World / lung cells shred on cell class, cell subclass, sample id				GFOD1,NOL3,PTPRB	0	0	0	3.07293
937	ToppCell Atlas	23c7d0e8372a71546d687278b985f761d282f92f	COPD-Endothelial-VE_Peribronchial|COPD / Disease state, Lineage and Cell class				CAV1,CAV2,PTPRB	0	0	0	3.07293
938	ToppCell Atlas	f5b7dbc89f992c13280d36a34935be83906b1bc0	Control-Endothelial-VE_Peribronchial|Control / Disease state, Lineage and Cell class				CAV1,CAV2,PTPRB	0	0	0	3.05952
939	ToppCell Atlas	5f5fad2773e421760e67dbace23fd1f847a2e1e0	IPF-Epithelial-ATII|Epithelial / Disease state, Lineage and Cell class				CA2,LONRF3,RHOBTB2	0	0	0	3.05952
940	ToppCell Atlas	0824d567356d360fd8e78e840c30529c139f98a1	Endothelial-A-SSc-ILD_01|World / lung cells shred on cell class, cell subclass, sample id				EPAS1,ITGA10,PTPRB	0	0	0	3.05952
941	ToppCell Atlas	1aa0e35b1c28ac847886fece16c3ef7fc6fcdd51	COPD-Endothelial-VE_Capillary_A|Endothelial / Disease state, Lineage and Cell class				EPAS1,ITGA10,ZFHX3	0	0	0	3.05952
942	ToppCell Atlas	5c22d2d935f7bb270260b8bc6be67b565ec401bf	IPF-Myeloid-ncMonocyte|Myeloid / Disease state, Lineage and Cell class				CDKN1C,MTSS1,NEDD9	0	0	0	3.05287
943	ToppCell Atlas	937e876122bc4b94372a4104e9c1a9068c232018	Control-Myeloid-Macrophage_Alveolar|Control / Disease state, Lineage and Cell class				AKR1C3,FABP4,LPL	0	0	0	3.05287
944	ToppCell Atlas	f9c2a13c7f6460e3b348581be855b7281c8f70b5	IPF-Myeloid-ncMonocyte|World / Disease state, Lineage and Cell class				CDKN1C,MTSS1,NEDD9	0	0	0	3.04626
945	ToppCell Atlas	2592765016f291565697265800a232b2edef3792	IPF-Myeloid-Macrophage_Alveolar|Myeloid / Disease state, Lineage and Cell class				AKR1C3,FABP4,LPL	0	0	0	3.04626
946	ToppCell Atlas	e539ebc0f4c5ee5dba86c614387be7d91338ad47	IPF-Myeloid-Macrophage_Alveolar|IPF / Disease state, Lineage and Cell class				AKR1C3,FABP4,LPL	0	0	0	3.04626
947	ToppCell Atlas	2da83c493e60ad0278848957645277d76737a188	Control-Stromal-SMC|Stromal / Disease state, Lineage and Cell class				CAV1,CAV2,LAMA5	0	0	0	3.03968
948	ToppCell Atlas	f702dfe88a9b04091dae87df61b2b4f43525f86a	Endothelial-A-Myositis-ILD_01|World / lung cells shred on cell class, cell subclass, sample id				EPAS1,GFOD1,PTPRB	0	0	0	3.03968
949	ToppCell Atlas	1bfd022d5b87cf8a5d5069f559339a553a52a0a2	Control-Multiplet-Multiplet|World / Disease state, Lineage and Cell class				ANXA3,CAV1,ID1	0	0	0	3.03314
950	ToppCell Atlas	e9fb8c57d8094f70fb492909b2bec40aa5f2e5b8	IPF-Myeloid-ncMonocyte|IPF / Disease state, Lineage and Cell class				CDKN1C,MTSS1,NEDD9	0	0	0	3.03314
951	ToppCell Atlas	7e89b9125e8b85f6be85eeccef5c8644647ab0e1	Control-Endothelial-VE_Arterial|Endothelial / Disease state, Lineage and Cell class				EPAS1,GFOD1,PTPRB	0	0	0	3.03314
952	ToppCell Atlas	3479c01aaae7afd7e02d00e0cb21951c0106a0fd	Control-Myeloid-ncMonocyte|Myeloid / Disease state, Lineage and Cell class				CDKN1C,MTSS1,NEDD9	0	0	0	3.02663
953	ToppCell Atlas	03a43b6d235fd47488a6a61efc311a34b232c0f4	IPF-Myeloid-Macrophage_Alveolar|World / Disease state, Lineage and Cell class				AKR1C3,FABP4,LPL	0	0	0	3.02663
954	ToppCell Atlas	0020249fa71afb500af73700543bb6f349be6b10	COPD-Lymphoid-NK|Lymphoid / Disease state, Lineage and Cell class				AKR1C3,GFOD1,MTSS1	0	0	0	3.02663
955	ToppCell Atlas	3892b188f424ffb80f3c75a1b6709a21c1e1601d	IPF-Stromal-Pericyte|Stromal / Disease state, Lineage and Cell class				EPAS1,LPL,PDE8B	0	0	0	3.02017
956	ToppCell Atlas	c3a0aa34b672c99cb3a2a4e9218412dbd19da3ca	Endothelial-A-Donor_07|World / lung cells shred on cell class, cell subclass, sample id				CAV1,EPAS1,PTPRB	0	0	0	3.01373
957	ToppCell Atlas	92c569c3b8a9fca2d4682cbf77ee8149bcc0a80a	AT2_cells|World / lung cells shred on cell class, cell subclass, sample id				ID1,RHOBTB2,TMEM41B	0	0	0	2.99464
958	ToppCell Atlas	bbe69e44b7970f57628365ae771790f2b13d0cae	Epithelial_cells|World / lung cells shred on cell class, cell subclass, sample id				ID1,RHOBTB2,TMEM41B	0	0	0	2.98834
959	ToppCell Atlas	e73603d6f22bb56159aa5d1a2695775f038e61d8	Monocytes-Donor_04|World / lung cells shred on cell class, cell subclass, sample id		S100A12,TIMP4			0	2.65969	0	0
960	ToppCell Atlas	71af1319eec34bf7bc9361ec9ef720c280ce97d1	COPD-Myeloid-DC_Langerhans|COPD / Disease state, Lineage and Cell class			CD1A,MMP12,SLC2A1		0	0	2.62252	0
961	ToppCell Atlas	b261a3a49c850d92bc9e04fc3527c752dfe37a1a	Club_cells-Donor_01|World / lung cells shred on cell class, cell subclass, sample id			CRYM,KRT17,TMEM45A		0	0	2.60706	0
962	ToppCell Atlas	4e25e6362ef793b08de2f4d1dccb6b1fc9c072a5	Club_cells-Donor_05|World / lung cells shred on cell class, cell subclass, sample id			B3GNT3,DSP,TMEM45A		0	0	2.57675	0
963	ToppCell Atlas	7609671e453280c6e522e9f659c06aab8be81945	COPD-Lymphoid-ILC_B|COPD / Disease state, Lineage and Cell class			FUT8,SPRY1,XCL1		0	0	2.56189	0
964	ToppCell Atlas	03b303af8a26c6ff196507fe24f5bd3d75d7b1af	Club_cells-Donor_07|World / lung cells shred on cell class, cell subclass, sample id			B3GNT3,SPRR1B,TMEM45A		0	0	2.53996	0
965	ToppCell Atlas	ae2d2e138946535596fa30a55207f261cafda461	-IPF_03|World / lung cells shred on cell class, cell subclass, sample id			FUT8,PTPN7,STARD5		0	0	2.48348	0
966	ToppCell Atlas	3c7b2033821f9e34e2924bd8655f566edcbcc7d3	AT1-AT2_cells-SSc-ILD_01|World / lung cells shred on cell class, cell subclass, sample id			CNTNAP2,KRT17,STX1A		0	0	2.463	0
967	ToppCell Atlas	0e8cfbd8ea196f27a227dbb4d2eb93bc48d27922	IPF-Myeloid-DC_Langerhans|World / Disease state, Lineage and Cell class			CD1A,PTPN22,SLC2A1		0	0	2.44956	0
968	ToppCell Atlas	499da89b4abe7b746e703cd1e5c56f9b1d97ac3c	Dendritic_Cells-HP_01|World / lung cells shred on cell class, cell subclass, sample id			CD1A,PLEK,PTPN7		0	0	2.44289	0
969	ToppCell Atlas	dd09e39e8ca282ff0f470e0652d519e190badd0b	Dendritic_Cells-SSc-ILD_01|World / lung cells shred on cell class, cell subclass, sample id			CD1A,PTPN7,SLC7A5		0	0	2.44289	0
970	ToppCell Atlas	6cbf30dd3992d8ccfaa74ad9781b9f8735f1ef69	AT1_cells-IPF_04|World / lung cells shred on cell class, cell subclass, sample id				CAV1,DUSP8	0	0	0	2.43888
971	ToppCell Atlas	42d7ce104cd7bcb83fbbbd0e7d3267ad07edfa94	COPD-Myeloid-cDC1|World / Disease state, Lineage and Cell class			BCL11A,BID,SLC2A1		0	0	2.43627	0
972	ToppCell Atlas	22891ed75e25ef30dfa541cb82d85e08ce07e7d9	COPD-Lymphoid-B|World / Disease state, Lineage and Cell class			BCL11A,OSBPL10,STAP1		0	0	2.42968	0
973	ToppCell Atlas	520795866d44def5be3910ce8e728045c716a24d	Control-Lymphoid-ILC_A|Lymphoid / Disease state, Lineage and Cell class			IGFBP2,SPRY1,XCL1		0	0	2.42968	0
974	ToppCell Atlas	10f7e5daf8e95dda9453212e84b64874f4e0d7ab	-IPF_01|World / lung cells shred on cell class, cell subclass, sample id			PTPN7,SIT1,TRAF5		0	0	2.42968	0
975	ToppCell Atlas	f8ee3cb2aa9ec70f9ce8797be2b155da27ef6464	IPF-Myeloid-DC_Langerhans|IPF / Disease state, Lineage and Cell class			CD1A,PTPN22,SLC2A1		0	0	2.42968	0
976	ToppCell Atlas	9a793e6016295a63820e9d7563f195494ac692e7	Control-Epithelial-Goblet|World / Disease state, Lineage and Cell class			KRT17,TMEM45A,TMPRSS4		0	0	2.42968	0
977	ToppCell Atlas	f9c21daf905d0bb0e0e769ca4bb069ea4b1ba25b	IPF-Lymphoid-B_Plasma|Lymphoid / Disease state, Lineage and Cell class			BIK,KCNN3,TRIB1		0	0	2.42314	0
978	ToppCell Atlas	51bfc450e78284796b02317e91830357850b5437	Control-Myeloid-DC_Mature|World / Disease state, Lineage and Cell class			BCL11A,CD83,LYPD3		0	0	2.41663	0
979	ToppCell Atlas	049780ca2a3e6adcd89dc2cf3095b5ad068b244a	Control-Myeloid-DC_Mature|Control / Disease state, Lineage and Cell class			BCL11A,CD83,LYPD3		0	0	2.41663	0
980	ToppCell Atlas	47bb6caf84f70a1cda7d09803afdfd5182772e66	IPF-Myeloid-cDC1|Myeloid / Disease state, Lineage and Cell class			BCL11A,BIK,SLC2A1		0	0	2.41016	0
981	ToppCell Atlas	3480e6d27dd4291765bbbb2acdb6a2e4f02c8085	COPD-Myeloid-cDC1|Myeloid / Disease state, Lineage and Cell class			BCL11A,BIK,SLC2A1		0	0	2.39097	0
982	ToppCell Atlas	11dfd8f38beb294f42710cfbd355cb089e1023c0	Control-Myeloid-cDC2|World / Disease state, Lineage and Cell class			BID,CD83,SLC7A5		0	0	2.39097	0
983	ToppCell Atlas	bd3d00b094d92463b06023361a71240851a542b8	COPD-Myeloid-cDC1|COPD / Disease state, Lineage and Cell class			BCL11A,CD83,SLC2A1		0	0	2.38464	0
984	ToppCell Atlas	984cdc2f1d93e164bc946d63f58dacb629f82eb7	COPD-Myeloid-cDC2|Myeloid / Disease state, Lineage and Cell class			CD1A,SLC7A5,TRAF5		0	0	2.38464	0
985	ToppCell Atlas	6582c0367052b9d10fb629c383ee0c55872afd2d	Club_cells-Myositis-ILD_01|World / lung cells shred on cell class, cell subclass, sample id			DSP,TMEM45A,TMPRSS4		0	0	2.37835	0
986	ToppCell Atlas	1cf1b2d6debf9e3389f1829dcaa2857e9533a080	COPD-Myeloid-Macrophage|Myeloid / Disease state, Lineage and Cell class			AMPD3,CCL13,CHI3L1		0	0	2.34135	0
987	ToppCell Atlas	9211242a8e40d50414d310940616eccce299a7f8	Club_cells-SSc-ILD_02|World / lung cells shred on cell class, cell subclass, sample id	SLC39A6,SOX4				2.2439	0	0	0
988	ToppCell Atlas	dbc202bd6db4fb5c8b2abd1200e074a2a9e63a59	Pericytes-IPF_04|World / lung cells shred on cell class, cell subclass, sample id	AEBP1,COL5A2				2.22691	0	0	0
989	ToppCell Atlas	c3096b3a914a1a15ebe3664613e94b951f8555fc	Monocytes-Donor_03|World / lung cells shred on cell class, cell subclass, sample id	FYB1,VCAN				2.18329	0	0	0
990	ToppCell Atlas	b580b06795973fec16ea6f7f5b6b9d580bf7fcf5	Monocytes-IPF_02|World / lung cells shred on cell class, cell subclass, sample id		CACNA2D3,S100A12			0	2.17845	0	0
991	ToppCell Atlas	83d06210a50073fbb7082eabd8298dd355c40416	Monocytes-Myositis-ILD_01|World / lung cells shred on cell class, cell subclass, sample id	FYB1,VCAN				2.14697	0	0	0
992	ToppCell Atlas	10087d8bd2985906ef19547fe77eb178ae5e1638	Endothelial-B-HP_01|World / lung cells shred on cell class, cell subclass, sample id	P3H3,PIEZO2				2.14697	0	0	0
993	ToppCell Atlas	9ea3c682ce4e98f1a3303f99b4c63c2cf8863abc	Monocytes-Donor_05|World / lung cells shred on cell class, cell subclass, sample id	FYB1,VCAN				2.1319	0	0	0
994	ToppCell Atlas	4977c3837fbb1f36c89fddd5764e37290ac25ad8	Endothelial-B-Donor_05|World / lung cells shred on cell class, cell subclass, sample id	PIEZO2,SFRP1				2.1319	0	0	0
995	ToppCell Atlas	95c617143e1fbdd1d55a93ffdcc210e0be37cf2f	Endothelial-B-Cryobiopsy_01|World / lung cells shred on cell class, cell subclass, sample id	PIEZO2,SFRP1				2.12693	0	0	0
996	ToppCell Atlas	07ff7059071da83da1d8f266a586573920d75b58	Endothelial-B-Donor_08|World / lung cells shred on cell class, cell subclass, sample id	PIEZO2,SFRP1				2.1171	0	0	0
997	ToppCell Atlas	e773e330de36f8a0aa9398a176ed7edb5599c582	COPD-Lymphoid-ILC_A|World / Disease state, Lineage and Cell class	CCL5,IL2RB				2.09779	0	0	0
998	ToppCell Atlas	b6d1e40d9339426d778481fd67ab7cbc0f6cb5b2	IPF-Lymphoid-ILC_A|Lymphoid / Disease state, Lineage and Cell class	IL2RB,SOX4				2.09779	0	0	0
999	ToppCell Atlas	484452cb38fe4604f0910a068361ed461b5b0c21	COPD-Lymphoid-ILC_A|COPD / Disease state, Lineage and Cell class	CCL5,IL2RB				2.09303	0	0	0
1000	ToppCell Atlas	0c5916d63e1ada09105e46d2429b75129b7329ec	Control-Myeloid-Mast|Myeloid / Disease state, Lineage and Cell class	ITK,RAB27B				2.09303	0	0	0
1001	ToppCell Atlas	b288116a4588a1f9db9d49af92cea118937c9201	Endothelial-B-SSc-ILD_02|World / lung cells shred on cell class, cell subclass, sample id	AEBP1,PIEZO2				2.09303	0	0	0
1002	ToppCell Atlas	8889c9e8af1ab0b093d57b69abd80b59b3461be9	Endothelial-B-Donor_02|World / lung cells shred on cell class, cell subclass, sample id		GHR,SEMA6A			0	2.07872	0	0
1003	ToppCell Atlas	35c470988a93381eefa300831aabb813fa1b90bd	Pericytes-SSc-ILD_01|World / lung cells shred on cell class, cell subclass, sample id	AEBP1,COL5A2				2.06967	0	0	0
1004	ToppCell Atlas	d8b98c3d9bef026a0a35948219027f27718ffbee	Monocytes-Donor_02|World / lung cells shred on cell class, cell subclass, sample id	FYB1,VCAN				2.06967	0	0	0
1005	ToppCell Atlas	3d2d55d0f22874be21665ab37da710482f77fc36	Pericytes-Donor_07|World / lung cells shred on cell class, cell subclass, sample id	AEBP1,COL5A2				2.05597	0	0	0
1006	ToppCell Atlas	ceec41ed5636032aaf7716d1203816ea58bd39bd	COPD-Myeloid-cMonocyte|World / Disease state, Lineage and Cell class	KYNU,VCAN				2.05597	0	0	0
1007	ToppCell Atlas	7326a16d7d3ae41b8c9d2beaec7f977b374f3469	IPF-Myeloid-Mast|Myeloid / Disease state, Lineage and Cell class	ITK,RAB27B				2.05597	0	0	0
1008	ToppCell Atlas	133c9dc64d564dae4aeeeca22f386aa3f13fa980	Endothelial-B-Donor_07|World / lung cells shred on cell class, cell subclass, sample id	PIEZO2,SFRP1				2.05146	0	0	0
1009	ToppCell Atlas	0af540323c0113203ba6c1a4cb32d2fb9cf79d39	Control-Epithelial-Mesothelial|Epithelial / Disease state, Lineage and Cell class	AEBP1,SEMA3C				2.05146	0	0	0
1010	ToppCell Atlas	35f25780d113f60bf4c13749013c09612ee4ff41	Pericytes-HP_01|World / lung cells shred on cell class, cell subclass, sample id	AEBP1,RASL11B				2.04251	0	0	0
1011	ToppCell Atlas	c9a227c8e71b69929d43e9afb8306a95c8163778	COPD-Lymphoid-NK|COPD / Disease state, Lineage and Cell class	CCL5,IL2RB				2.03807	0	0	0
1012	ToppCell Atlas	5959a88728812a5f4cbfa54eddc7a73ccbaa2f68	Endothelial-B|World / lung cells shred on cell class, cell subclass, sample id	PIEZO2,SFRP1				2.03807	0	0	0
1013	ToppCell Atlas	f16ff998393bf1954bbf10caab15173bdb104ac1	Pericytes-SSc-ILD_02|World / lung cells shred on cell class, cell subclass, sample id	AEBP1,COL5A2				2.03807	0	0	0
1014	ToppCell Atlas	ecb74d67314a43b5805b7f2a7bb9ff6c5a60200a	Endothelial-B-IPF_03|World / lung cells shred on cell class, cell subclass, sample id	AEBP1,PIEZO2				2.03807	0	0	0
1015	ToppCell Atlas	d29f3a0bd23e6eb46389e6eb7ef21851c7b57545	COPD-Myeloid-cMonocyte|COPD / Disease state, Lineage and Cell class	KYNU,VCAN				2.03365	0	0	0
1016	ToppCell Atlas	79bb2593ad5d17f94b17972884241f03a0f43770	COPD-Epithelial-Mesothelial|COPD / Disease state, Lineage and Cell class	AEBP1,PLOD2				2.03365	0	0	0
1017	ToppCell Atlas	53577632683686dc493a5a3fdc01887ec5c320f2	COPD|World / Disease state, Lineage and Cell class	CCL5,ITK				2.03365	0	0	0
1018	ToppCell Atlas	22d08c7dde697f385100f72e009eeac8d19d329d	Monocytes-Donor_06|World / lung cells shred on cell class, cell subclass, sample id	FYB1,VCAN				2.03365	0	0	0
1019	ToppCell Atlas	a099f51f2b7618b6712af38eedd5ee64d8663a4a	IPF-Myeloid-cMonocyte|IPF / Disease state, Lineage and Cell class	KYNU,VCAN				2.02927	0	0	0
1020	ToppCell Atlas	ffa890138394f579fee53fcfac6c121bf86adc26	IPF-Myeloid-cMonocyte|World / Disease state, Lineage and Cell class	KYNU,VCAN				2.02927	0	0	0
1021	ToppCell Atlas	379dbac19110b76079a7a53209569e060a852acb	COPD-Myeloid-Mast|Myeloid / Disease state, Lineage and Cell class	ITK,RAB27B				2.02927	0	0	0
1022	ToppCell Atlas	eb4909574fb5fc91399463523e2737095773200a	COPD-Lymphoid-T|World / Disease state, Lineage and Cell class	CCL5,ITK				2.02056	0	0	0
1023	ToppCell Atlas	253cf4d2cf88ad8c45b73779336180840bef054b	Control-Lymphoid-T|World / Disease state, Lineage and Cell class	CCL5,ITK				2.02056	0	0	0
1024	ToppCell Atlas	af928046ccd1ca874be1534aef6ca7f27d90bc46	Control-Lymphoid-T|Control / Disease state, Lineage and Cell class	CCL5,ITK				2.01624	0	0	0
1025	ToppCell Atlas	6687e579582d7a239bee80846de0cf827a6f6a62	Control-Lymphoid-T|Lymphoid / Disease state, Lineage and Cell class	FYB1,ITK				2.00768	0	0	0
1026	ToppCell Atlas	46ce2e403ca5d757e5ba17349b6c7ce5cde1f195	Control-Myeloid|Control / Disease state, Lineage and Cell class	KYNU,VCAN				2.00768	0	0	0
1027	ToppCell Atlas	eb104f3bb08ab9eca31273c0523a5c90de1f30a9	Macrophages-Myositis-ILD_01|World / lung cells shred on cell class, cell subclass, sample id	FYB1,GM2A				2.00768	0	0	0
1028	ToppCell Atlas	de88e9d22044b4b3e29676ad02b3e9299cc920ad	IPF-Endothelial-Lymphatic|Endothelial / Disease state, Lineage and Cell class	PIEZO2,SFRP1				2.00768	0	0	0
1029	ToppCell Atlas	3b3268e3f99121124e33086cac88479808d31630	AT2_cells-IPF_01|World / lung cells shred on cell class, cell subclass, sample id		PCYOX1,TMEM243			0	2.00344	0	0
1030	ToppCell Atlas	6e70c48a63d9673eb16b0847c1bd88eecc2f7a3c	IPF-Lymphoid-T|Lymphoid / Disease state, Lineage and Cell class	FYB1,ITK				2.00343	0	0	0
1031	ToppCell Atlas	c9bdd505c3ab380ed7b272aa518df31a0a706a06	COPD-Lymphoid-T|Lymphoid / Disease state, Lineage and Cell class	FYB1,ITK				2.00343	0	0	0
1032	ToppCell Atlas	ad04c9c4bdebf94615cee1904ca48197e62c923b	Control-Myeloid-cMonocyte|Control / Disease state, Lineage and Cell class		S100A12,SULT1A1			0	1.97264	0	0
1033	ToppCell Atlas	a01de094f7bfd099bcbb2f94224690a2efb887b4	Control-Epithelial-ATII|Epithelial / Disease state, Lineage and Cell class		TFPI,USP13			0	1.96405	0	0
1034	ToppCell Atlas	777ce41c3f22c591e2d81120f189b834e53ffb4b	IPF-Endothelial-VE_Capillary_A|Endothelial / Disease state, Lineage and Cell class		MAPKAPK5-AS1,SULT1A1			0	1.96405	0	0
1035	ToppCell Atlas	e656ac5539e59e321b46706cb8cc423b2c3358a0	Endothelial-A-Cryobiopsy_01|World / lung cells shred on cell class, cell subclass, sample id		LIFR,SEMA6A			0	1.96405	0	0
1036	ToppCell Atlas	8a1f984e46f4fa5be33027b9dbaa2ca060a2245d	AT2_cells-Donor_04|World / lung cells shred on cell class, cell subclass, sample id		TFPI,USP13			0	1.94716	0	0
1037	ToppCell Atlas	bb7bd11e28be830f381144d4a6f29a86da59d9fa	Dendritic_Cells-IPF_04|World / lung cells shred on cell class, cell subclass, sample id			CCL13,CD1A		0	0	1.91298	0
1038	ToppCell Atlas	8a527dff06d841a86c7eb04a1dd9630787294da4	Endothelial-B-Donor_06|World / lung cells shred on cell class, cell subclass, sample id				FSTL3,PTPRB	0	0	0	1.89628
1039	ToppCell Atlas	a112da5b0ab6e1f13d1a7dfa72c67c9a95fa9243	Macrophages-IPF_04|World / lung cells shred on cell class, cell subclass, sample id				FABP4,TXNIP	0	0	0	1.8915
1040	ToppCell Atlas	5c705627bd13a5b2c7b0062fb3d94e4eb1589327	COPD-Stromal-SMC|COPD / Disease state, Lineage and Cell class				CAV1,CAV2	0	0	0	1.86343
1041	ToppCell Atlas	b2709537ec1b46457ab85261f4cdd354e60a8b29	COPD-Stromal-SMC|World / Disease state, Lineage and Cell class				CAV1,CAV2	0	0	0	1.86343
1042	ToppCell Atlas	1378051bc62009eec2dbecf3d5d89baedbeb84eb	Control-Stromal-SMC|Control / Disease state, Lineage and Cell class				CAV1,CAV2	0	0	0	1.86343
1043	ToppCell Atlas	88b1a4c9a96a99fc3a39f7a2c3d0838739606f3e	Control-Stromal-SMC|World / Disease state, Lineage and Cell class				CAV1,CAV2	0	0	0	1.84079
1044	ToppCell Atlas	ae49c61f6ecf128fe2a958b8c75c83688da75f59	Endothelial-A-Donor_04|World / lung cells shred on cell class, cell subclass, sample id				CAV1,PTPRB	0	0	0	1.83634
1045	ToppCell Atlas	8adfd2d1fda4e8aecc95192ea627bf7ed5214b8d	COPD-Stromal-Pericyte|World / Disease state, Lineage and Cell class				CAV1,PDE8B	0	0	0	1.83191
1046	ToppCell Atlas	3006f4ab1eaf1eb34c10ca9f7c869603d2d25744	COPD-Epithelial-Club|World / Disease state, Lineage and Cell class				ANXA3,ID1	0	0	0	1.83191
1047	ToppCell Atlas	b66264e8f8d536ed2beec31e6746c687718f239b	IPF-Stromal-SMC|World / Disease state, Lineage and Cell class				CAV1,CAV2	0	0	0	1.82314
1048	ToppCell Atlas	e98b24c0de41285f01f7ac194ff0a1b59fd5c333	IPF-Stromal-SMC|IPF / Disease state, Lineage and Cell class				CAV1,CAV2	0	0	0	1.82314
1049	ToppCell Atlas	49e67d298d045f29136919b7d9971b6502b0efaa	IPF-Myeloid-DC_Mature|Myeloid / Disease state, Lineage and Cell class				ANXA3,CCDC68	0	0	0	1.81879
1050	ToppCell Atlas	8c49622a43422c07659f74edffe1ceab87621381	Macrophages-Donor_08|World / lung cells shred on cell class, cell subclass, sample id				AKR1C3,FABP4	0	0	0	1.81447
1051	ToppCell Atlas	006e31606d637033bc81333816ee332773d36b08	COPD-Myeloid-Macrophage_Alveolar|COPD / Disease state, Lineage and Cell class				FABP4,LPL	0	0	0	1.81447
1052	ToppCell Atlas	c909cf5fa0e6519aa93a47d2c3fcd2ae2163cd8d	COPD-Epithelial-Club|COPD / Disease state, Lineage and Cell class				ANXA3,ID1	0	0	0	1.81017
1053	ToppCell Atlas	f58552e286aa27e592497ad78776f58f8ee09841	COPD-Myeloid|COPD / Disease state, Lineage and Cell class				FABP4,LPL	0	0	0	1.80164
1054	ToppCell Atlas	7254b730fc4e8b6837601141e37aa39ac680ecbb	Macrophages-Donor_05|World / lung cells shred on cell class, cell subclass, sample id				AKR1C3,FABP4	0	0	0	1.80164
1055	ToppCell Atlas	50edda117b438b9c3616191884007466f6d974f0	IPF-Myeloid-Macrophage|World / Disease state, Lineage and Cell class				ALCAM,LPL	0	0	0	1.7932
1056	ToppCell Atlas	2af46e87947c16a7c2c367637e606cfbb8a78528	Macrophages-Donor_02|World / lung cells shred on cell class, cell subclass, sample id				AKR1C3,FABP4	0	0	0	1.7932
1057	ToppCell Atlas	06ac685855e14e4dd2cbe6d0e73f894f2eeff91f	Control-Multiplet-Multiplet|Control / Disease state, Lineage and Cell class				CAV1,ID1	0	0	0	1.7932
1058	ToppCell Atlas	618900c80bea09d46dad3f741bd1bff8bf0a64ee	Control-Multiplet|Control / Disease state, Lineage and Cell class				CAV1,ID1	0	0	0	1.7932
1059	ToppCell Atlas	bb45a17871a8a2593bc16a95f22e3c239c49985b	AT2_cells-SSc-ILD_02|World / lung cells shred on cell class, cell subclass, sample id				EPAS1,ID1	0	0	0	1.7932
1060	ToppCell Atlas	fcb05948e7480dc53f06f3fc9b9c3fc129874edd	Control-Myeloid-ncMonocyte|Control / Disease state, Lineage and Cell class				MTSS1,NEDD9	0	0	0	1.7932
1061	ToppCell Atlas	e0cf617b0f5d9c3c19574f587a3d0ccbf93d8ca4	Control-Endothelial-Lymphatic|Endothelial / Disease state, Lineage and Cell class				FABP4,LAMC1	0	0	0	1.78902
1062	ToppCell Atlas	7f8734729194caccab8ec98e6c1a00ff5c3655af	IPF|World / Disease state, Lineage and Cell class				ALCAM,LPL	0	0	0	1.78072
1063	ToppCell Atlas	b93effa428ec036542fa21647dfef9589c64640f	Endothelial_cells|World / lung cells shred on cell class, cell subclass, sample id				CAV1,PTPRB	0	0	0	1.78072
1064	Disease	C0023893	Liver Cirrhosis, Experimental	CCL5,COL5A2,CXCL10,IL2RB,KYNU,LUM,NREP,PLOD2,SLC39A6,SOX4		ACTN1,ATF3,CD83,IGFBP2,LUM,PAMR1,PLEK,PMEPA1,PRUNE2,TPM4	AKR1C3,ANXA3,CAV1,LPL,TGFBR2	10	0	3.25313	1.52007
1065	Disease	C0376358	Malignant neoplasm of prostate		FGFR4,GHR,HDAC6,IL6ST,LIFR,SULT1A1,TIMP4		AKR1C3,ANXA3,CAV1,CAV2,LAMC1,LPL,NIPAL3,TGFBR2,ZFHX3	0	3.92473	0	5.08477
1066	Disease	C0033578	Prostatic Neoplasms		FGFR4,GHR,HDAC6,IL6ST,LIFR,SULT1A1,TIMP4		AKR1C3,ANXA3,CAV1,CAV2,LAMC1,LPL,NIPAL3,TGFBR2,ZFHX3	0	3.92473	0	5.08477
1067	Disease	C0010606	Adenoid Cystic Carcinoma	SOX4,VCAN	DAPK1,FGFR4	BCL11A,IGFBP2,KRT5		1.90111	1.82875	2.21075	0
1068	Disease	C0220636	Malignant neoplasm of salivary gland	SOX4,VCAN		BCL11A,IGFBP2,KRT5		2.57475	0	3.20419	0
1069	Disease	C0036095	Salivary Gland Neoplasms	SOX4,VCAN		BCL11A,IGFBP2,KRT5		2.53748	0	3.14856	0
1070	Disease	C0007621	Neoplastic Cell Transformation			KRT14,KRT5,PGBD5,SLC2A1	AKR1C3,EPAS1,GIT1	0	0	2.7468	2.41299
1071	Disease	131760	EPIDERMOLYSIS BULLOSA SIMPLEX, DOWLING-MEARA TYPE			KRT14,KRT5		0	0	4.86398	0
1072	Disease	cv:C0079299	Epidermolysis bullosa simplex, Koebner type			KRT14,KRT5		0	0	4.86398	0
1073	Disease	C0432316	Epidermolysis bullosa simplex with mottled pigmentation			KRT14,KRT5		0	0	4.86398	0
1074	Disease	C3715082	EPIDERMOLYSIS BULLOSA SIMPLEX, AUTOSOMAL RECESSIVE 1			KRT14,KRT5		0	0	4.86398	0
1075	Disease	cv:C0079295	Epidermolysis bullosa simplex Dowling-Meara type			KRT14,KRT5		0	0	4.86398	0
1076	Disease	131900	EPIDERMOLYSIS BULLOSA SIMPLEX, GENERALIZED			KRT14,KRT5		0	0	4.86398	0
1077	Disease	cv:C3715082	Epidermolysis bullosa simplex, autosomal recessive			KRT14,KRT5		0	0	4.86398	0
1078	Disease	601001	EPIDERMOLYSIS BULLOSA SIMPLEX, AUTOSOMAL RECESSIVE 1			KRT14,KRT5		0	0	4.86398	0
1079	Disease	C0151744	Myocardial Ischemia		GHR,IL6ST,PPP3R1,PRDX6,SULT1A1			0	4.75538	0	0
1080	Disease	C0003873	Rheumatoid Arthritis			CD83,MMP12,PLEK,PTPN22	ANXA3,CAV2,TXNIP	0	0	2.39506	2.14238
1081	Disease	C2239176	Liver carcinoma		GHR,LIFR,PGD,PRDX6	BID,COL15A1,PAMR1,RND3,SLC2A1,THY1,TMEM70		0	1.85097	2.56168	0
1082	Disease	C0080333	Weber-Cockayne Syndrome			KRT14,KRT5		0	0	4.38948	0
1083	Disease	C0079295	Epidermolysis Bullosa Herpetiformis Dowling-Meara			KRT14,KRT5		0	0	4.38948	0
1084	Disease	C0079299	Epidermolysis Bullosa Simplex Kobner			KRT14,KRT5		0	0	4.38948	0
1085	Disease	cv:C0080333	Localized epidermolysis bullosa simplex			KRT14,KRT5		0	0	4.38948	0
1086	Disease	C1832926	EPIDERMOLYSIS BULLOSA SIMPLEX, AUTOSOMAL RECESSIVE (disorder)			KRT14,KRT5		0	0	4.38948	0
1087	Disease	131800	EPIDERMOLYSIS BULLOSA SIMPLEX, LOCALIZED			KRT14,KRT5		0	0	4.38948	0
1088	Disease	cv:C0079298	Epidermolysis bullosa simplex			KRT14,KRT5		0	0	4.38948	0
1089	Disease	cv:C0265334	Pachyonychia congenita syndrome			KRT17,KRT6B		0	0	4.0895	0
1090	Disease	C1721007	Pachyonychia Congenita, Type 2 (disorder)			KRT17,KRT6B		0	0	4.0895	0
1091	Disease	C0014527	Epidermolysis Bullosa			KRT14,KRT5		0	0	4.0895	0
1092	Disease	C1706595	Pachyonychia Congenita, Jadassohn Lewandowsky Type			KRT17,KRT6B		0	0	4.0895	0
1093	Disease	C2751260	Macrothrombocytopenia			ACTN1,TPM4		0	0	3.8687	0
1094	Disease	C0265334	Pachyonychia Congenita			KRT17,KRT6B		0	0	3.8687	0
1095	Disease	C0079298	Epidermolysis Bullosa Simplex			KRT14,KRT5		0	0	3.8687	0
1096	Disease	C4721845	Marfan Syndrome, Type I				LAMC1,TGFBR2	0	0	0	3.74532
1097	Disease	C2973725	Pulmonary arterial hypertension				CAV1,EPAS1	0	0	0	3.64904
1098	Disease	C0005967	Bone neoplasms	PLOD2			TGFBR2	1.86799	0	0	1.74392
1099	Disease	C0279530	Malignant Bone Neoplasm	PLOD2			TGFBR2	1.86799	0	0	1.74392
1100	Disease	cv:C0020476	Hyperlipoproteinemia		GHR		LPL	0	1.83044	0	1.74392
1101	Disease	cv:C4552100	Lynch syndrome		MLH3		TGFBR2	0	1.83044	0	1.74392
1102	Disease	C0024796	Marfan Syndrome				LAMC1,TGFBR2	0	0	0	3.56252
1103	Disease	C4304021	Autosomal dominant macrothrombocytopenia			ACTN1,TPM4		0	0	3.54857	0
1104	Disease	C0271148	Secondary Open Angle Glaucoma				CAV1,CAV2	0	0	0	3.48396
1105	Disease	C0017612	Glaucoma, Open-Angle				CAV1,CAV2	0	0	0	3.48396
1106	Disease	C0339573	Glaucoma, Primary Open Angle				CAV1,CAV2	0	0	0	3.41204
1107	Disease	C0024668	Mammary Neoplasms, Experimental				ALCAM,FABP4,ID1,LPL	0	0	0	3.37931
1108	Disease	C2585653	Persistent atrial fibrillation				CAV1,CAV2,MAPT,ZFHX3	0	0	0	3.36874
1109	Disease	C3468561	familial atrial fibrillation				CAV1,CAV2,MAPT,ZFHX3	0	0	0	3.36874
1110	Disease	C0235480	Paroxysmal atrial fibrillation				CAV1,CAV2,MAPT,ZFHX3	0	0	0	3.36874
1111	Disease	C0004238	Atrial Fibrillation				CAV1,CAV2,MAPT,ZFHX3	0	0	0	3.3272
1112	Disease	C0809983	Schizophrenia and related disorders			FUT8,IL1RAPL1		0	0	3.31658	0
1113	Disease	C0205699	Carcinomatosis				ALCAM,FABP4,LPL,TGFBR2	0	0	0	3.29677
1114	Disease	C0205698	Undifferentiated carcinoma				ALCAM,FABP4,LPL,TGFBR2	0	0	0	3.29677
1115	Disease	C0205696	Anaplastic carcinoma				ALCAM,FABP4,LPL,TGFBR2	0	0	0	3.29677
1116	Disease	C0205697	Carcinoma, Spindle-Cell				ALCAM,FABP4,LPL,TGFBR2	0	0	0	3.29677
1117	Disease	C0007097	Carcinoma				ALCAM,FABP4,LPL,TGFBR2	0	0	0	3.28676
1118	Disease	C3203102	Idiopathic pulmonary arterial hypertension				CAV1,EPAS1	0	0	0	3.22683
1119	Disease	C0023890	Liver Cirrhosis	COL5A2,LUM,PLOD2				3.14895	0	0	0
1120	Disease	C0023014	Language Development Disorders			BCL11A,CNTNAP2		0	0	3.13461	0
1121	Disease	C0241210	Speech Delay			BCL11A,CNTNAP2		0	0	3.13461	0
1122	Disease	C0454655	Semantic-Pragmatic Disorder			BCL11A,CNTNAP2		0	0	3.13461	0
1123	Disease	C0023012	Language Delay			BCL11A,CNTNAP2		0	0	3.13461	0
1124	Disease	20081224:Gieger	Serum metabolites			PLEK,SV2B		0	0	3.13461	0
1125	Disease	C0751257	Auditory Processing Disorder, Central			BCL11A,CNTNAP2		0	0	3.13461	0
1127	Disease	C0036341	Schizophrenia			BCL11A,BID,CHI3L1,CNTNAP2,ESR2,FUT8,HRH1,KCNN3,SERPINI1,STX1A		0	0	2.81773	0
1128	Disease	613011	LYMPHOPROLIFERATIVE SYNDROME 1	ITK				2.76785	0	0	0
1129	Disease	cv:C1840452	Wagner syndrome	VCAN				2.76785	0	0	0
1130	Disease	617466	TOWNES-BROCKS SYNDROME 2	DACT1				2.76785	0	0	0
1131	Disease	130010	EHLERS-DANLOS SYNDROME, CLASSIC TYPE, 2	COL5A2				2.76785	0	0	0
1132	Disease	C0268474	Hydroxykynureninuria	KYNU				2.76785	0	0	0
1133	Disease	114300	ARTHROGRYPOSIS, DISTAL, TYPE 3	PIEZO2				2.76785	0	0	0
1134	Disease	617661	VERTEBRAL, CARDIAC, RENAL, AND LIMB DEFECTS SYNDROME 2	KYNU				2.76785	0	0	0
1135	Disease	cv:C0268275	Tay-Sachs disease, variant AB	GM2A				2.76785	0	0	0
1136	Disease	cv:C0796033	Marden-Walker syndrome	PIEZO2				2.76785	0	0	0
1137	Disease	C0268275	Tay-Sachs Disease, AB Variant	GM2A				2.76785	0	0	0
1138	Disease	609220	BRUCK SYNDROME 2	PLOD2				2.76785	0	0	0
1139	Disease	618506	COFFIN-SIRIS SYNDROME 10	SOX4				2.76785	0	0	0
1140	Disease	272750	GM2-GANGLIOSIDOSIS, AB VARIANT	GM2A				2.76785	0	0	0
1141	Disease	cv:C4310692	Arthrogryposis, distal, with impaired proprioception and touch	PIEZO2				2.76785	0	0	0
1142	Disease	108145	ARTHROGRYPOSIS, DISTAL, TYPE 5	PIEZO2				2.76785	0	0	0
1143	Disease	cv:C0268474	Hydroxykynureninuria	KYNU				2.76785	0	0	0
1144	Disease	C4283841	ITK Deficiency	ITK				2.76785	0	0	0
1145	Disease	cv:C4693870	Ehlers-danlos syndrome, classic-like, 2	AEBP1				2.76785	0	0	0
1146	Disease	143200	WAGNER VITREORETINOPATHY	VCAN				2.76785	0	0	0
1147	Disease	C0220666	ARTHROGRYPOSIS MULTIPLEX CONGENITA, DISTAL, TYPE IIA	PIEZO2				2.76785	0	0	0
1148	Disease	C4693870	EHLERS-DANLOS SYNDROME, CLASSIC-LIKE, 2	AEBP1				2.76785	0	0	0
1149	Disease	C4538407	EHLERS-DANLOS SYNDROME, CLASSIC TYPE, 2	COL5A2				2.76785	0	0	0
1150	Disease	617146	ARTHROGRYPOSIS, DISTAL, WITH IMPAIRED PROPRIOCEPTION AND TOUCH	PIEZO2				2.76785	0	0	0
1151	Disease	cv:C5193126	Immunodeficiency 63 with lymphoproliferation and autoimmunity	IL2RB				2.76785	0	0	0
1152	Disease	273900	THROMBOCYTOPENIA 3	FYB1				2.76785	0	0	0
1153	Disease	cv:C1836602	Bruck syndrome 2	PLOD2				2.76785	0	0	0
1154	Disease	cv:C3552634	Lymphoproliferative syndrome 1	ITK				2.76785	0	0	0
1155	Disease	C1850049	Clinodactyly of the 5th finger	SOX4				2.76785	0	0	0
1156	Disease	cv:C1862472	Arthrogryposis- oculomotor limitation-electroretinal anomalies syndrome	PIEZO2				2.76785	0	0	0
1157	Disease	618495	IMMUNODEFICIENCY 63 WITH LYMPHOPROLIFERATION AND AUTOIMMUNITY	IL2RB				2.76785	0	0	0
1158	Disease	C3552634	LYMPHOPROLIFERATIVE SYNDROME 1	ITK				2.76785	0	0	0
1159	Disease	C4479534	TOWNES-BROCKS SYNDROME 2	DACT1				2.76785	0	0	0
1160	Disease	cv:C0220666	Gordon syndrome	PIEZO2				2.76785	0	0	0
1161	Disease	C1862472	Oculomelic amyoplasia	PIEZO2				2.76785	0	0	0
1162	Disease	C2678311	Thrombocytopenia 3	FYB1				2.76785	0	0	0
1163	Disease	248700	MARDEN-WALKER SYNDROME	PIEZO2				2.76785	0	0	0
1164	Disease	cv:C4760583	Coffin-Siris syndrome 10	SOX4				2.76785	0	0	0
1165	Disease	C2751686	Lymphoproliferative Syndrome, Ebv-Associated, Autosomal, 1	ITK				2.76785	0	0	0
1166	Disease	cv:C4540014	Vertebral, cardiac, renal, and limb defects syndrome 2	KYNU				2.76785	0	0	0
1167	Disease	C4310692	ARTHROGRYPOSIS, DISTAL, WITH IMPAIRED PROPRIOCEPTION AND TOUCH	PIEZO2				2.76785	0	0	0
1168	Disease	cv:C4479534	Townes-Brocks syndrome 2	DACT1				2.76785	0	0	0
1169	Disease	cv:C4538407	Ehlers-Danlos syndrome classic type 2	COL5A2				2.76785	0	0	0
1170	Disease	236800	HYDROXYKYNURENINURIA	KYNU				2.76785	0	0	0
1171	Disease	cv:C2678311	Thrombocytopenia 3	FYB1				2.76785	0	0	0
1172	Disease	618000	EHLERS-DANLOS SYNDROME, CLASSIC-LIKE, 2	AEBP1				2.76785	0	0	0
1173	Disease	C0009402	Colorectal Carcinoma		ALDH1L1,FADS1,IL6ST,LIFR,MLH3,QKI			0	2.76772	0	0
1174	Disease	C0242184	Hypoxia		ALDH1L1,TFPI			0	2.76688	0	0
1175	Disease	C0003129	Anoxemia		ALDH1L1,TFPI			0	2.76688	0	0
1176	Disease	C0003130	Anoxia		ALDH1L1,TFPI			0	2.76688	0	0
1177	Disease	C0700292	Hypoxemia		ALDH1L1,TFPI			0	2.76688	0	0
1178	Disease	C0011615	Dermatitis, Atopic	CCL5,CXCL10				2.76688	0	0	0
1179	Disease	C0086196	Eczema, Infantile	CCL5,CXCL10				2.76688	0	0	0
1180	Disease	cv:C3275476	Chondrodysplasia with platyspondyly, distinctive brachydactyly, hydrocephaly, and microphthalmia		HDAC6			0	2.73	0	0
1181	Disease	300863	CHONDRODYSPLASIA WITH PLATYSPONDYLY, DISTINCTIVE BRACHYDACTYLY, HYDROCEPHALY, AND MICROPHTHALMIA		HDAC6			0	2.73	0	0
1182	Disease	601559	STUVE-WIEDEMANN SYNDROME		LIFR			0	2.73	0	0
1183	Disease	cv:C1858656	Short stature, idiopathic, autosomal		GHR			0	2.73	0	0
1184	Disease	C0349398	Paranoid delusion		LIFR			0	2.73	0	0
1185	Disease	C1858380	COLORECTAL CANCER, HEREDITARY NONPOLYPOSIS, TYPE 7 (disorder)		MLH3			0	2.73	0	0
1186	Disease	cv:C0271568	Laron-type isolated somatotropin defect		GHR			0	2.73	0	0
1187	Disease	C0796176	STUVE-WIEDEMANN SYNDROME		LIFR			0	2.73	0	0
1188	Disease	262500	LARON SYNDROME		GHR			0	2.73	0	0
1189	Disease	C0271568	Laron Syndrome		GHR			0	2.73	0	0
1190	Disease	618523	HYPER-IgE RECURRENT INFECTION SYNDROME 4, AUTOSOMAL RECESSIVE		IL6ST			0	2.73	0	0
1191	Disease	C3275476	CHONDRODYSPLASIA WITH PLATYSPONDYLY, DISTINCTIVE BRACHYDACTYLY, HYDROCEPHALY, AND MICROPHTHALMIA		HDAC6			0	2.73	0	0
1192	Disease	C0432240	Stuve-Wiedemann dysplasia		LIFR			0	2.73	0	0
1193	Disease	cv:C0796176	StÃ¼ve-Wiedemann syndrome		LIFR			0	2.73	0	0
1194	Disease	C0236175	Increased IgE level		IL6ST			0	2.73	0	0
1195	Disease	cv:C5193141	Hyper-ige recurrent infection syndrome 4, autosomal recessive		IL6ST			0	2.73	0	0
1196	Disease	614385	COLORECTAL CANCER, HEREDITARY NONPOLYPOSIS, TYPE 7		MLH3			0	2.73	0	0
1197	Disease	116860	CEREBRAL CAVERNOUS MALFORMATIONS		KRIT1			0	2.73	0	0
1198	Disease	604271	GROWTH HORMONE INSENSITIVITY, PARTIAL		GHR			0	2.73	0	0
1199	Disease	C0009759	Conjunctival Diseases		DAPK1			0	2.73	0	0
1200	Disease	cv:C1366911	Cerebral cavernous malformations 1		KRIT1			0	2.73	0	0
1201	Disease	cv:C1858380	Hereditary nonpolyposis colorectal cancer type 7		MLH3			0	2.73	0	0
1202	Disease	C3888131	INCREASED RESPONSIVENESS TO GROWTH HORMONE		GHR			0	2.73	0	0
1203	Disease	C0009375	Colonic Neoplasms	CCL20,CXCL10,PCP4				2.66242	0	0	0
1204	Disease	cv:C2674574	Loeys-Dietz syndrome 2				TGFBR2	0	0	0	2.64266
1205	Disease	C2931058	Marfan Syndrome type 2				TGFBR2	0	0	0	2.64266
1206	Disease	615368	LETHAL CONGENITAL CONTRACTURE SYNDROME 5				DNM2	0	0	0	2.64266
1207	Disease	C0796221	MENTAL RETARDATION, X-LINKED 15				CLCN4	0	0	0	2.64266
1208	Disease	611783	ERYTHROCYTOSIS, FAMILIAL, 4				EPAS1	0	0	0	2.64266
1209	Disease	C3809272	LETHAL CONGENITAL CONTRACTURE SYNDROME 5				DNM2	0	0	0	2.64266
1210	Disease	614937	MYOCLONUS, FAMILIAL, 1				NOL3	0	0	0	2.64266
1211	Disease	cv:C1847902	Charcot-Marie-Tooth disease, dominant intermediate B				DNM2	0	0	0	2.64266
1212	Disease	cv:C0796221	Mental retardation 49, X-linked				CLCN4	0	0	0	2.64266
1213	Disease	C1328355	Laryngoonychocutaneous syndrome				LAMA3	0	0	0	2.64266
1214	Disease	C0345407	OSTEOPETROSIS, AUTOSOMAL RECESSIVE 3				CA2	0	0	0	2.64266
1215	Disease	238600	HYPERLIPOPROTEINEMIA, TYPE I				LPL	0	0	0	2.64266
1216	Disease	cv:C3280094	Pigmented nodular adrenocortical disease, primary, 3				PDE8B	0	0	0	2.64266
1217	Disease	cv:C0038868	Progressive supranuclear palsy				MAPT	0	0	0	2.64266
1218	Disease	cv:C1850077	Parkinson-dementia syndrome				MAPT	0	0	0	2.64266
1219	Disease	260540	PARKINSON-DEMENTIA SYNDROME				MAPT	0	0	0	2.64266
1220	Disease	cv:C4310808	Striatal degeneration, autosomal dominant 1				PDE8B	0	0	0	2.64266
1221	Disease	C3809192	PULMONARY HYPERTENSION, PRIMARY, 3				CAV1	0	0	0	2.64266
1222	Disease	606482	CHARCOT-MARIE-TOOTH DISEASE, DOMINANT INTERMEDIATE B				DNM2	0	0	0	2.64266
1223	Disease	C2675861	Lipodystrophy, Congenital Generalized, Type 3				CAV1	0	0	0	2.64266
1224	Disease	300114	RAYNAUD-CLAES SYNDROME				CLCN4	0	0	0	2.64266
1225	Disease	cv:C3539916	Myoclonus, familial 1				NOL3	0	0	0	2.64266
1226	Disease	C0019295	Inguinal Hernia, Direct				TGFBR2	0	0	0	2.64266
1227	Disease	C2673187	Erythrocytosis, Familial, 4				EPAS1	0	0	0	2.64266
1228	Disease	C3539916	MYOCLONUS, FAMILIAL CORTICAL				NOL3	0	0	0	2.64266
1229	Disease	614732	INTRAUTERINE GROWTH RETARDATION, METAPHYSEAL DYSPLASIA, ADRENAL HYPOPLASIA CONGENITA, AND GENITAL ANOMALIES				CDKN1C	0	0	0	2.64266
1230	Disease	259730	OSTEOPETROSIS, AUTOSOMAL RECESSIVE 3				CA2	0	0	0	2.64266
1231	Disease	144250	HYPERLIPIDEMIA, FAMILIAL COMBINED, 3				LPL	0	0	0	2.64266
1232	Disease	601104	SUPRANUCLEAR PALSY, PROGRESSIVE, 1				MAPT	0	0	0	2.64266
1233	Disease	cv:C4551862	Progressive supranuclear ophthalmoplegia				MAPT	0	0	0	2.64266
1234	Disease	C1850077	Supranuclear Palsy, Progressive, 1, Atypical				MAPT	0	0	0	2.64266
1235	Disease	cv:C0023817	Hyperlipoproteinemia, type I				LPL	0	0	0	2.64266
1236	Disease	618004	EPILEPTIC ENCEPHALOPATHY, EARLY INFANTILE, 64				RHOBTB2	0	0	0	2.64266
1237	Disease	617296	SPASTIC PARAPLEGIA, INTELLECTUAL DISABILITY, NYSTAGMUS, AND OBESITY				KIDINS220	0	0	0	2.64266
1238	Disease	614331	COLORECTAL CANCER, HEREDITARY NONPOLYPOSIS, TYPE 6				TGFBR2	0	0	0	2.64266
1239	Disease	C2674574	Aortic aneurysm, familial thoracic 3				TGFBR2	0	0	0	2.64266
1240	Disease	cv:C2673187	Erythrocytosis, familial, 4				EPAS1	0	0	0	2.64266
1241	Disease	cv:C1846009	Intrauterine growth retardation, metaphyseal dysplasia, adrenal hypoplasia congenita, and genital anomalies				CDKN1C	0	0	0	2.64266
1242	Disease	C3807567	PARTIAL LIPODYSTROPHY, CONGENITAL CATARACTS, AND NEURODEGENERATION SYNDROME				CAV1	0	0	0	2.64266
1243	Disease	C1860896	COLORECTAL CANCER, HEREDITARY NONPOLYPOSIS, TYPE 6				TGFBR2	0	0	0	2.64266
1244	Disease	C0019296	Inguinal Hernia, Indirect				TGFBR2	0	0	0	2.64266
1245	Disease	C4693899	EPILEPTIC ENCEPHALOPATHY, EARLY INFANTILE, 64				RHOBTB2	0	0	0	2.64266
1246	Disease	609161	STRIATAL DEGENERATION, AUTOSOMAL DOMINANT 1				PDE8B	0	0	0	2.64266
1247	Disease	20090730:Gudbjartsson	Atrial fibrillation				ZFHX3	0	0	0	2.64266
1248	Disease	cv:C3809192	Primary pulmonary hypertension 3				CAV1	0	0	0	2.64266
1249	Disease	610168	LOEYS-DIETZ SYNDROME 2				TGFBR2	0	0	0	2.64266
1250	Disease	612526	LIPODYSTROPHY, CONGENITAL GENERALIZED, TYPE 3				CAV1	0	0	0	2.64266
1251	Disease	C1849435	Renal tubular acidosis, distal, type 3				CA2	0	0	0	2.64266
1252	Disease	606721	LIPODYSTROPHY, FAMILIAL PARTIAL, TYPE 7				CAV1	0	0	0	2.64266
1253	Disease	cv:C1328355	Laryngo-onycho-cutaneous syndrome				LAMA3	0	0	0	2.64266
1254	Disease	cv:C4284592	Spastic paraplegia, intellectual disability, nystagmus, and obesity				KIDINS220	0	0	0	2.64266
1255	Disease	C3280094	PIGMENTED NODULAR ADRENOCORTICAL DISEASE, PRIMARY, 3				PDE8B	0	0	0	2.64266
1256	Disease	614190	PIGMENTED NODULAR ADRENOCORTICAL DISEASE, PRIMARY, 3				PDE8B	0	0	0	2.64266
1257	Disease	C1847902	CHARCOT-MARIE-TOOTH DISEASE, DOMINANT INTERMEDIATE B (disorder)				DNM2	0	0	0	2.64266
1258	Disease	615343	PULMONARY HYPERTENSION, PRIMARY, 3				CAV1	0	0	0	2.64266
1259	Disease	cv:C0020474	Hyperlipidemia, familial combined, LPL related				LPL	0	0	0	2.64266
1260	Disease	cv:C3807567	Partial lipodystrophy, congenital cataracts, and neurodegeneration syndrome				CAV1	0	0	0	2.64266
1261	Disease	cv:C3809272	Lethal congenital contracture syndrome 5				DNM2	0	0	0	2.64266
1262	Disease	cv:C1860896	Hereditary nonpolyposis colorectal cancer type 6				TGFBR2	0	0	0	2.64266
1263	Disease	245660	LARYNGOONYCHOCUTANEOUS SYNDROME				LAMA3	0	0	0	2.64266
1264	Disease	C0004048	Inspiration function				CDKN1C	0	0	0	2.64266
1265	Disease	cv:C2675861	Lipodystrophy, congenital generalized, type 3				CAV1	0	0	0	2.64266
1266	Disease	cv:C4693899	Developmental and epileptic encephalopathy, 64				RHOBTB2	0	0	0	2.64266
1267	Disease	C1859977	Adrenal Hypoplasia, Cytomegalic Type				CDKN1C	0	0	0	2.64266
1268	Disease	C0019294	Hernia, Inguinal				TGFBR2	0	0	0	2.64266
1269	Disease	C4284592	SPASTIC PARAPLEGIA, INTELLECTUAL DISABILITY, NYSTAGMUS, AND OBESITY				KIDINS220	0	0	0	2.64266
1270	Disease	cv:C4551863	Supranuclear palsy, progressive, 1				MAPT	0	0	0	2.64266
1271	Disease	cv:C0345407	Osteopetrosis with renal tubular acidosis				CA2	0	0	0	2.64266
1272	Disease	C1836694	Striatal Degeneration, Autosomal Dominant				PDE8B	0	0	0	2.64266
1273	Disease	C0023892	Biliary cirrhosis	CCL5,CXCL10				2.63399	0	0	0
1274	Disease	C4551595	Biliary Cirrhosis, Primary, 1	CCL5,CXCL10				2.63399	0	0	0
1275	Disease	C0238065	Secondary Biliary Cholangitis	CCL5,CXCL10				2.63399	0	0	0
1276	Disease	C0007102	Malignant tumor of colon	CCL20,CXCL10,PCP4				2.60689	0	0	0
1277	Disease	C0008312	Primary biliary cirrhosis	CCL5,CXCL10				2.53748	0	0	0
1278	Disease	C0796033	MARDEN-WALKER SYNDROME	PIEZO2				2.4679	0	0	0
1279	Disease	C0266617	Congenital anomaly of face	SOX4				2.4679	0	0	0
1280	Disease	C0265246	Townes syndrome	DACT1				2.4679	0	0	0
1281	Disease	C1836602	Bruck syndrome 2	PLOD2				2.4679	0	0	0
1282	Disease	C4540004	VERTEBRAL, CARDIAC, RENAL, AND LIMB DEFECTS SYNDROME 1	KYNU				2.4679	0	0	0
1283	Disease	C1850168	Bruck syndrome 1	PLOD2				2.4679	0	0	0
1284	Disease	C3151201	MULTISYSTEMIC SMOOTH MUSCLE DYSFUNCTION SYNDROME	COL5A2				2.4679	0	0	0
1285	Disease	C0268336	Ehlers-Danlos syndrome type 2	COL5A2				2.4679	0	0	0
1286	Disease	C4225429	Ehlers-Danlos syndrome classic type	COL5A2				2.4679	0	0	0
1287	Disease	C1302790	Congenital malformation syndrome	KYNU				2.4679	0	0	0
1288	Disease	C0268335	Ehlers-Danlos syndrome type 1	COL5A2				2.4679	0	0	0
1289	Disease	C4540014	VERTEBRAL, CARDIAC, RENAL, AND LIMB DEFECTS SYNDROME 2	KYNU				2.4679	0	0	0
1290	Disease	C0432253	Bruck syndrome	PLOD2				2.4679	0	0	0
1291	Disease	C0014067	Occipital Encephalocele	DACT1				2.4679	0	0	0
1292	Disease	C0039373	Tay-Sachs Disease	GM2A				2.4679	0	0	0
1293	Disease	C0524851	Neurodegenerative Disorders				MAPT,PDE8B	0	0	0	2.4506
1294	Disease	C0751733	Degenerative Diseases, Spinal Cord				MAPT,PDE8B	0	0	0	2.4506
1295	Disease	C0270715	Degenerative Diseases, Central Nervous System				MAPT,PDE8B	0	0	0	2.4506
1296	Disease	C4707243	Familial thoracic aortic aneurysm and aortic dissection	COL5A2,VCAN				2.43483	0	0	0
1297	Disease	C0600433	Activated Protein C Resistance		TFPI			0	2.43014	0	0
1298	Disease	C1956260	Cavernous Angioma, Central Nervous System		KRIT1			0	2.43014	0	0
1299	Disease	C0752164	Cavernous Hemangioma, Intracerebral		KRIT1			0	2.43014	0	0
1300	Disease	C1140710	Cerebral Cavernous Hemangioma		KRIT1			0	2.43014	0	0
1301	Disease	C0752160	Hemangioma, Cavernous, Central Nervous System		KRIT1			0	2.43014	0	0
1302	Disease	C0752161	Cavernous Hemangioma, Extracerebral		KRIT1			0	2.43014	0	0
1303	Disease	C1858656	Short Stature, Idiopathic, Autosomal		GHR			0	2.43014	0	0
1304	Disease	C2363903	Angiocentric glioma		QKI			0	2.43014	0	0
1305	Disease	C0259771	Steatocystoma multiplex			KRT17		0	0	2.42815	0
1306	Disease	601098	CHARCOT-MARIE-TOOTH DISEASE, DEMYELINATING, TYPE 1C			LITAF		0	0	2.42815	0
1307	Disease	C4310833	INTELLECTUAL DEVELOPMENTAL DISORDER WITH PERSISTENCE OF FETAL HEMOGLOBIN			BCL11A		0	0	2.42815	0
1308	Disease	605676	CARDIOMYOPATHY, DILATED, WITH WOOLLY HAIR AND KERATODERMA			DSP		0	0	2.42815	0
1309	Disease	612100				CNTNAP2		0	0	2.42815	0
1310	Disease	cv:C1836284	Epidermolysis bullosa simplex with migratory circinate erythema			KRT5		0	0	2.42815	0
1311	Disease	C1851936	Paroxysmal choreoathetosis			SLC2A1		0	0	2.42815	0
1312	Disease	cv:C1847501	GLUT1 deficiency syndrome			SLC2A1		0	0	2.42815	0
1313	Disease	C4693905	CONGENITAL DISORDER OF GLYCOSYLATION WITH DEFECTIVE FUCOSYLATION			FUT8		0	0	2.42815	0
1314	Disease	C0039483	Giant Cell Arteritis			PTPN22		0	0	2.42815	0
1315	Disease	C3554663	BLEEDING DISORDER, PLATELET-TYPE, 15			ACTN1		0	0	2.42815	0
1316	Disease	C1852127	KERATOSIS PALMOPLANTARIS STRIATA II			DSP		0	0	2.42815	0
1317	Disease	C1858680	Familial encephalopathy with neuroserpin inclusion bodies			SERPINI1		0	0	2.42815	0
1318	Disease	C3277701	VITILIGO-ASSOCIATED MULTIPLE AUTOIMMUNE DISEASE SUSCEPTIBILITY 6			PTPN22		0	0	2.42815	0
1319	Disease	C0751528	Stuttering, Childhood			CNTNAP2		0	0	2.42815	0
1320	Disease	C0751529	Stuttering, Developmental			CNTNAP2		0	0	2.42815	0
1321	Disease	20081125:Ober	YKL-40 levels			CHI3L1		0	0	2.42815	0
1322	Disease	184500	STEATOCYSTOMA MULTIPLEX			KRT17		0	0	2.42815	0
1323	Disease	618187	OVARIAN DYSGENESIS 8			ESR2		0	0	2.42815	0
1324	Disease	616357	DEAFNESS, AUTOSOMAL DOMINANT 40			CRYM		0	0	2.42815	0
1325	Disease	608885	STOMATIN-DEFICIENT CRYOHYDROCYTOSIS WITH NEUROLOGIC DEFECTS			SLC2A1		0	0	2.42815	0
1326	Disease	610042	PITT-HOPKINS-LIKE SYNDROME 1			CNTNAP2		0	0	2.42815	0
1327	Disease	615193	BLEEDING DISORDER, PLATELET-TYPE, 15			ACTN1		0	0	2.42815	0
1328	Disease	cv:C1854063	Dilated cardiomyopathy with woolly hair and keratoderma			DSP		0	0	2.42815	0
1329	Disease	cv:C4084708	Deafness, autosomal dominant 40			CRYM		0	0	2.42815	0
1330	Disease	cv:C3809950	Complement factor B deficiency			CFB		0	0	2.42815	0
1331	Disease	618005	CONGENITAL DISORDER OF GLYCOSYLATION WITH DEFECTIVE FUCOSYLATION 1			FUT8		0	0	2.42815	0
1332	Disease	C4551966	GLUT1 DEFICIENCY SYNDROME 1			SLC2A1		0	0	2.42815	0
1333	Disease	cv:C0270913	Charcot-Marie-Tooth disease, type 1C			LITAF		0	0	2.42815	0
1334	Disease	cv:C4014393	Cardiomyopathy, dilated, with woolly hair, keratoderma, and tooth agenesis			DSP		0	0	2.42815	0
1335	Disease	cv:C3553859	Epilepsy, idiopathic generalized, susceptibility to, 12			SLC2A1		0	0	2.42815	0
1336	Disease	C2750246	Pitt-Hopkins-Like Syndrome 1			CNTNAP2		0	0	2.42815	0
1337	Disease	612126	GLUT1 DEFICIENCY SYNDROME 2			SLC2A1		0	0	2.42815	0
1338	Disease	C1854063	Cardiomyopathy dilated with Woolly hair and keratoderma			DSP		0	0	2.42815	0
1339	Disease	cv:C2750246	Pitt-Hopkins-like syndrome 1			CNTNAP2		0	0	2.42815	0
1340	Disease	609638	EPIDERMOLYSIS BULLOSA, LETHAL ACANTHOLYTIC			DSP		0	0	2.42815	0
1341	Disease	C0406778	Dermatopathia pigmentosa reticularis			KRT14		0	0	2.42815	0
1342	Disease	C0796241	MENTAL RETARDATION, X-LINKED 34 (disorder)			IL1RAPL1		0	0	2.42815	0
1343	Disease	614131	FOCAL SEGMENTAL GLOMERULOSCLEROSIS 6			MYO1E		0	0	2.42815	0
1344	Disease	618557	EPILEPTIC ENCEPHALOPATHY, EARLY INFANTILE, 78			GABRA2		0	0	2.42815	0
1345	Disease	C4748626	OVARIAN DYSGENESIS 8			ESR2		0	0	2.42815	0
1346	Disease	618658	ZIMMERMANN-LABAND SYNDROME 3			KCNN3		0	0	2.42815	0
1347	Disease	C2752073	Erythrocyte Amp Deaminase Deficiency			AMPD3		0	0	2.42815	0
1348	Disease	606777	GLUT1 DEFICIENCY SYNDROME 1			SLC2A1		0	0	2.42815	0
1349	Disease	C3809950	COMPLEMENT FACTOR B DEFICIENCY			CFB		0	0	2.42815	0
1350	Disease	C3671377	Sebocystomatosis			KRT17		0	0	2.42815	0
1351	Disease	cv:C1837206	Stomatin-deficient cryohydrocytosis with neurologic defects			SLC2A1		0	0	2.42815	0
1352	Disease	C1843292	Skin Fragility-Woolly Hair Syndrome			DSP		0	0	2.42815	0
1353	Disease	cv:C1858680	Encephalopathy, familial, with neuroserpin inclusion bodies			SERPINI1		0	0	2.42815	0
1354	Disease	C0270254	Hydrops of placenta			NMNAT2		0	0	2.42815	0
1355	Disease	cv:C0796241	Intellectual disability, X-linked 21			IL1RAPL1		0	0	2.42815	0
1356	Disease	C4014393	CARDIOMYOPATHY, DILATED, WITH WOOLLY HAIR, KERATODERMA, AND TOOTH AGENESIS			DSP		0	0	2.42815	0
1357	Disease	C4749014	NEURODEVELOPMENTAL DISORDER WITH IMPAIRED INTELLECTUAL DEVELOPMENT, HYPOTONIA, AND ATAXIA			DOCK3		0	0	2.42815	0
1358	Disease	C0454542	Stuttering, Acquired			CNTNAP2		0	0	2.42815	0
1359	Disease	cv:C4551966	GLUT1 deficiency syndrome 1			SLC2A1		0	0	2.42815	0
1360	Disease	C1837206	Cryohydrocytosis, Stomatin-Deficient, with Mental Retardation, Seizures, Cataracts, and Massive Hepatosplenomegaly			SLC2A1		0	0	2.42815	0
1361	Disease	611960				CHI3L1		0	0	2.42815	0
1362	Disease	612924	HEMOLYTIC UREMIC SYNDROME, ATYPICAL, SUSCEPTIBILITY TO, 4			CFB		0	0	2.42815	0
1363	Disease	300143	MENTAL RETARDATION, X-LINKED 21			IL1RAPL1		0	0	2.42815	0
1364	Disease	C3279699	Encephalocardiomyopathy, Mitochondrial, Neonatal, Due To Atp Synthase Deficiency			TMEM70		0	0	2.42815	0
1365	Disease	614847	EPILEPSY, IDIOPATHIC GENERALIZED, SUSCEPTIBILITY TO, 12			SLC2A1		0	0	2.42815	0
1366	Disease	C0796206	Atkin syndrome			IL1RAPL1		0	0	2.42815	0
1367	Disease	C1956391	Temporal Arteritis			PTPN22		0	0	2.42815	0
1368	Disease	C0038131	Stammering			CNTNAP2		0	0	2.42815	0
1369	Disease	C0343111	Naegeli syndrome			KRT14		0	0	2.42815	0
1370	Disease	C3714949	PACHYONYCHIA CONGENITA 4			KRT6B		0	0	2.42815	0
1371	Disease	cv:C5231447	Zimmermann-laband syndrome 3			KCNN3		0	0	2.42815	0
1372	Disease	C1832855	CHOREOATHETOSIS/SPASTICITY, EPISODIC			SLC2A1		0	0	2.42815	0
1373	Disease	cv:C4748626	Ovarian dysgenesis 8			ESR2		0	0	2.42815	0
1374	Disease	C0023869	Lithiasis			ESR2		0	0	2.42815	0
1375	Disease	C3149117	GLUT1 DEFICIENCY SYNDROME 1, AUTOSOMAL RECESSIVE			SLC2A1		0	0	2.42815	0
1376	Disease	cv:C4749014	Neurodevelopmental disorder with impaired intellectual development, hypotonia, and ataxia			DOCK3		0	0	2.42815	0
1377	Disease	C2752038	HEMOLYTIC UREMIC SYNDROME, ATYPICAL, SUSCEPTIBILITY TO, 4			CFB		0	0	2.42815	0
1378	Disease	C1847501	Glut1 Deficiency Syndrome			SLC2A1		0	0	2.42815	0
1379	Disease	cv:C1842534	GLUT1 deficiency syndrome 2			SLC2A1		0	0	2.42815	0
1380	Disease	cv:C3714949	Pachyonychia congenita 4			KRT6B		0	0	2.42815	0
1381	Disease	C4755252	Autosomal recessive cerebral atrophy			TMPRSS4		0	0	2.42815	0
1382	Disease	C2677770	ASTHMA-RELATED TRAITS, SUSCEPTIBILITY TO, 7			CHI3L1		0	0	2.42815	0
1383	Disease	C0206620	Lymphangioma, Cystic			NMNAT2		0	0	2.42815	0
1384	Disease	C0751527	Stuttering, Adult			CNTNAP2		0	0	2.42815	0
1385	Disease	131960	EPIDERMOLYSIS BULLOSA SIMPLEX WITH MOTTLED PIGMENTATION			KRT5		0	0	2.42815	0
1386	Disease	C1843896	Arrhythmogenic Right Ventricular Dysplasia, Familial, 8			DSP		0	0	2.42815	0
1387	Disease	cv:C1843292	Skin fragility-woolly hair-palmoplantar keratoderma syndrome			DSP		0	0	2.42815	0
1388	Disease	cv:C5231409	Developmental and epileptic encephalopathy, 78			GABRA2		0	0	2.42815	0
1389	Disease	cv:C3554663	Platelet-type bleeding disorder 15			ACTN1		0	0	2.42815	0
1390	Disease	cv:C3279905	Focal segmental glomerulosclerosis 6			MYO1E		0	0	2.42815	0
1391	Disease	cv:C3279699	Nuclearly-encoded mitochondrial complex V (ATP synthase) deficiency 2			TMEM70		0	0	2.42815	0
1392	Disease	cv:C4310833	Intellectual developmental disorder with persistence of fetal hemoglobin			BCL11A		0	0	2.42815	0
1393	Disease	167210	PACHYONYCHIA CONGENITA 2			KRT17		0	0	2.42815	0
1394	Disease	C0038506	Stuttering			CNTNAP2		0	0	2.42815	0
1395	Disease	C4084708	DEAFNESS, AUTOSOMAL DOMINANT 40			CRYM		0	0	2.42815	0
1396	Disease	612874	ERYTHROCYTE AMP DEAMINASE DEFICIENCY			AMPD3		0	0	2.42815	0
1397	Disease	601042	DYSTONIA 9			SLC2A1		0	0	2.42815	0
1398	Disease	C1836284	Epidermolysis Bullosa Simplex with Migratory Circinate Erythema			KRT5		0	0	2.42815	0
1399	Disease	179850	DOWLING-DEGOS DISEASE 1			KRT5		0	0	2.42815	0
1400	Disease	cv:C0343111	Naegeli-Franceschetti-Jadassohn syndrome			KRT14		0	0	2.42815	0
1401	Disease	265900	PYLE DISEASE			SFRP4		0	0	2.42815	0
1402	Disease	cv:CN258220	Congenital disorder of glycosylation with defective fucosylation 1			FUT8		0	0	2.42815	0
1403	Disease	604218	ENCEPHALOPATHY, FAMILIAL, WITH NEUROSERPIN INCLUSION BODIES			SERPINI1		0	0	2.42815	0
1404	Disease	618292	NEURODEVELOPMENTAL DISORDER WITH IMPAIRED INTELLECTUAL DEVELOPMENT, HYPOTONIA, AND ATAXIA			DOCK3		0	0	2.42815	0
1405	Disease	C0270913	Charcot-Marie-Tooth disease, Type 1C			LITAF		0	0	2.42815	0
1406	Disease	614052	MITOCHONDRIAL COMPLEX V (ATP SYNTHASE) DEFICIENCY, NUCLEAR TYPE 2			TMEM70		0	0	2.42815	0
1407	Disease	617101	INTELLECTUAL DEVELOPMENTAL DISORDER WITH PERSISTENCE OF FETAL HEMOGLOBIN			BCL11A		0	0	2.42815	0
1408	Disease	C0265294	Pyle metaphyseal dysplasia			SFRP4		0	0	2.42815	0
1409	Disease	615728	PACHYONYCHIA CONGENITA 4			KRT6B		0	0	2.42815	0
1410	Disease	C4552043	Cortical dysplasia with focal epilepsy syndrome			CNTNAP2		0	0	2.42815	0
1411	Disease	cv:C1843896	Arrhythmogenic right ventricular dysplasia 8			DSP		0	0	2.42815	0
1412	Disease	cv:C2752038	Atypical hemolytic-uremic syndrome 4			CFB		0	0	2.42815	0
1413	Disease	cv:C2677504	Autism 15			CNTNAP2		0	0	2.42815	0
1414	Disease	cv:C2677770	Asthma-related traits, susceptibility to, 7			CHI3L1		0	0	2.42815	0
1415	Disease	C3279905	FOCAL SEGMENTAL GLOMERULOSCLEROSIS 6			MYO1E		0	0	2.42815	0
1416	Disease	cv:C0259771	Steatocystoma multiplex			KRT17		0	0	2.42815	0
1417	Disease	615561	COMPLEMENT FACTOR B DEFICIENCY			CFB		0	0	2.42815	0
1418	Disease	cv:C1864826	Lethal acantholytic epidermolysis bullosa			DSP		0	0	2.42815	0
1419	Disease	125595	DERMATOPATHIA PIGMENTOSA RETICULARIS			KRT14		0	0	2.42815	0
1420	Disease	cv:C0432316	Epidermolysis bullosa simplex with mottled pigmentation			KRT5		0	0	2.42815	0
1421	Disease	cv:C0265294	Pyle metaphyseal dysplasia			SFRP4		0	0	2.42815	0
1422	Disease	161000	NAEGELI-FRANCESCHETTI-JADASSOHN SYNDROME			KRT14		0	0	2.42815	0
1423	Disease	cv:C2752073	Erythrocyte AMP deaminase deficiency			AMPD3		0	0	2.42815	0
1424	Disease	607450	ARRHYTHMOGENIC RIGHT VENTRICULAR DYSPLASIA, FAMILIAL, 8			DSP		0	0	2.42815	0
1425	Disease	609352	EPIDERMOLYSIS BULLOSA SIMPLEX WITH MIGRATORY CIRCINATE ERYTHEMA			KRT5		0	0	2.42815	0
1426	Disease	cv:C1721007	Pachyonychia congenita 2			KRT17		0	0	2.42815	0
1427	Disease	cv:C1852127	Keratosis palmoplantaris striata II			DSP		0	0	2.42815	0
1428	Disease	607655	SKIN FRAGILITY-WOOLLY HAIR SYNDROME			DSP		0	0	2.42815	0
1429	Disease	612908	KERATOSIS PALMOPLANTARIS STRIATA II			DSP		0	0	2.42815	0
1430	Disease	615821	CARDIOMYOPATHY, DILATED, WITH WOOLLY HAIR, KERATODERMA, AND TOOTH AGENESIS			DSP		0	0	2.42815	0
1431	Disease	C3553859	EPILEPSY, IDIOPATHIC GENERALIZED, SUSCEPTIBILITY TO, 12			SLC2A1		0	0	2.42815	0
1432	Disease	cv:C4552092	Dowling-Degos disease 1			KRT5		0	0	2.42815	0
1433	Disease	cv:C0406778	Dermatopathia pigmentosa reticularis			KRT14		0	0	2.42815	0
1434	Disease	cv:C1832855	Dystonia 9			SLC2A1		0	0	2.42815	0
1435	Disease	C0887898	Experimental Lung Inflammation	CCL20,IL2RB				2.4189	0	0	0
1436	Disease	C3714636	Pneumonitis	CCL20,IL2RB				2.4189	0	0	0
1437	Disease	C0032300	Lobar Pneumonia	CCL20,IL2RB				2.4189	0	0	0
1438	Disease	C0032285	Pneumonia	CCL20,IL2RB				2.4189	0	0	0
1439	Disease	C0017667	Nodular glomerulosclerosis				TGFBR2,TXNIP	0	0	0	2.40785
1440	Disease	C0024667	Animal Mammary Neoplasms				ALCAM,FABP4,LPL	0	0	0	2.38702
1441	Disease	C1257925	Mammary Carcinoma, Animal				ALCAM,FABP4,LPL	0	0	0	2.38702
1442	Disease	C0751293	Memory Disorder, Semantic				GIT1,MAPT	0	0	0	2.36723
1443	Disease	C0751292	Age-Related Memory Disorders				GIT1,MAPT	0	0	0	2.36723
1444	Disease	C0025261	Memory Disorders				GIT1,MAPT	0	0	0	2.36723
1445	Disease	C0751294	Memory Disorder, Spatial				GIT1,MAPT	0	0	0	2.36723
1446	Disease	C0751295	Memory Loss				GIT1,MAPT	0	0	0	2.36723
1447	Disease	C1708349	Hereditary Diffuse Gastric Cancer				AKR1C3,CA2,CAV1,MTSS1	0	0	0	2.36362
1448	Disease	C0233794	Memory impairment				GIT1,MAPT	0	0	0	2.34765
1449	Disease	C0011881	Diabetic Nephropathy				TGFBR2,TXNIP	0	0	0	2.34765
1450	Disease	C0240952	Dysarthria, Scanning				PDE8B	0	0	0	2.34308
1451	Disease	C0454596	Dysarthria, Spastic				PDE8B	0	0	0	2.34308
1452	Disease	20090121:Burgner	Kawasaki disease				ZFHX3	0	0	0	2.34308
1453	Disease	C1846009	Intrauterine Growth Retardation, Metaphyseal Dysplasia, Adrenal Hypoplasia Congenita, And Genital Anomalies				CDKN1C	0	0	0	2.34308
1454	Disease	C1720779	Apolipoprotein C-II Deficiency (disorder)				LPL	0	0	0	2.34308
1455	Disease	cv:C4511004	Autosomal dominant striatal neurodegeneration				PDE8B	0	0	0	2.34308
1456	Disease	172700	PICK DISEASE OF BRAIN				MAPT	0	0	0	2.34308
1457	Disease	C1563666	Dysarthria, Guttural				PDE8B	0	0	0	2.34308
1458	Disease	cv:C0236642	Pick disease				MAPT	0	0	0	2.34308
1459	Disease	C0027339	Nail Diseases				LAMA3	0	0	0	2.34308
1460	Disease	cv:C4551952	Myopathy, centronuclear, 1				DNM2	0	0	0	2.34308
1461	Disease	C1847514	Postnatal microcephaly				RHOBTB2	0	0	0	2.34308
1462	Disease	C0023817	Hyperlipoproteinemia Type I				LPL	0	0	0	2.34308
1463	Disease	C0013362	Dysarthria				PDE8B	0	0	0	2.34308
1464	Disease	C0454597	Dysarthria, Flaccid				PDE8B	0	0	0	2.34308
1465	Disease	cv:C0338451	Frontotemporal dementia				MAPT	0	0	0	2.34308
1466	Disease	160150	MYOPATHY, CENTRONUCLEAR, 1				DNM2	0	0	0	2.34308
1467	Disease	600274	FRONTOTEMPORAL DEMENTIA				MAPT	0	0	0	2.34308
1468	Disease	C0236642	Pick Disease of the Brain				MAPT	0	0	0	2.34308
1469	Disease	C0454598	Dysarthria, Mixed				PDE8B	0	0	0	2.34308
1470	Disease	C0038356	Stomach Neoplasms				AKR1C3,CA2,CAV1,MTSS1	0	0	0	2.34279
1471	Disease	C0035222	Respiratory Distress Syndrome, Adult		FGFR4,PRDX6			0	2.32893	0	0
1472	Disease	C0024623	Malignant neoplasm of stomach				AKR1C3,CA2,CAV1,MTSS1	0	0	0	2.32738
1473	Disease	C1368275	Pigmented Basal Cell Carcinoma			KRT17,KRT5		0	0	2.31522	0
1474	Disease	C0600040	Chronic interstitial cystitis	CXCL10				2.29217	0	0	0
1475	Disease	C0220679	Ehlers-Danlos Syndrome, Autosomal Dominant, Type Unspecified	COL5A2				2.29217	0	0	0
1476	Disease	C1720830	Painful Bladder Syndrome	CXCL10				2.29217	0	0	0
1477	Disease	C0456070	Growth delay	SOX4				2.29217	0	0	0
1478	Disease	C0424503	Dysmorphic facies	SOX4				2.29217	0	0	0
1479	Disease	C4552122	EHLERS-DANLOS SYNDROME, CLASSIC TYPE, 1	COL5A2				2.29217	0	0	0
1480	Disease	C0041207	Truncus Arteriosus, Persistent	SEMA3C				2.29217	0	0	0
1481	Disease	C0282488	Interstitial Cystitis	CXCL10				2.29217	0	0	0
1482	Disease	C1527304	Allergic Reaction	CCL20,IL2RB				2.28799	0	0	0
1483	Disease	C4721806	Carcinoma, Basal Cell			KRT17,KRT5		0	0	2.28522	0
1484	Disease	C0020517	Hypersensitivity	CCL20,IL2RB				2.27466	0	0	0
1485	Disease	C0796154	SIMPSON-GOLABI-BEHMEL SYNDROME, TYPE 1		RETSAT			0	2.25445	0	0
1486	Disease	cv:C2919945	Cerebral cavernous malformation		KRIT1			0	2.25445	0	0
1487	Disease	C2919945	Cavernous Hemangioma of Brain		KRIT1			0	2.25445	0	0
1488	Disease	C0001883	Airway Obstruction		TFPI			0	2.25445	0	0
1489	Disease	C0008301	Choking		TFPI			0	2.25445	0	0
1490	Disease	cv:C2931263	Hereditary cavernous hemangioma of brain		KRIT1			0	2.25445	0	0
1491	Disease	C0269102	Endometrioma				AKR1C3,KLF9,TXNIP	0	0	0	2.23529
1492	Disease	C0014175	Endometriosis				AKR1C3,KLF9,TXNIP	0	0	0	2.23529
1493	Disease	C1840452	Hyaloideoretinal degeneration of Wagner	VCAN				2.16759	0	0	0
1494	Disease	C0949664	Tauopathies				MAPT	0	0	0	2.16748
1495	Disease	cv:C0079683	Junctional epidermolysis bullosa gravis of Herlitz				LAMA3	0	0	0	2.16748
1496	Disease	cv:CN231410	Familial chylomicronemia syndrome				LPL	0	0	0	2.16748
1497	Disease	C1955906	Lymphoma, Extranodal NK-T-Cell				CFLAR	0	0	0	2.16748
1498	Disease	C0027661	Neoplasms, Hormone-Dependent				AKR1C3	0	0	0	2.16748
1499	Disease	226700	EPIDERMOLYSIS BULLOSA, JUNCTIONAL, HERLITZ TYPE				LAMA3	0	0	0	2.16748
1500	Disease	C0392788	Nasal Type Extranodal NK/T-Cell Lymphoma				CFLAR	0	0	0	2.16748
1501	Disease	C0020474	Hyperlipidemia, Familial Combined				LPL	0	0	0	2.16748
1502	Disease	20090213:Saxena	Triglycerides				LPL	0	0	0	2.16748
1503	Disease	C0039263	Takayasu Arteritis		MLX			0	2.1299	0	0
1504	Disease	C1268935	Congenital Thrombotic Thrombocytopenic Purpura		TFPI			0	2.1299	0	0
1505	Disease	cv:C0007103	Endometrial cancer		MLH3			0	2.1299	0	0
1506	Disease	C0034155	Purpura, Thrombotic Thrombocytopenic		TFPI			0	2.1299	0	0
1507	Disease	608089	ENDOMETRIAL CANCER		MLH3			0	2.1299	0	0
1508	Disease	cv:C0476089	Endometrial carcinoma		MLH3			0	2.1299	0	0
1509	Disease	C0013595	Eczema		IL6ST			0	2.1299	0	0
1510	Disease	C1956258	Familial Thrombotic Thrombocytopenic Purpura		TFPI			0	2.1299	0	0
1511	Disease	20081125:Fung	Parkinson's disease			STAP1		0	0	2.12952	0
1512	Disease	C2607914	Allergic rhinitis (disorder)			HRH1		0	0	2.12952	0
1513	Disease	C0750927	Apraxia, Developmental Verbal			BCL11A		0	0	2.12952	0
1514	Disease	C0234526	Ideational Apraxia			BCL11A		0	0	2.12952	0
1515	Disease	C0454608	Apraxia, Oral			BCL11A		0	0	2.12952	0
1516	Disease	C0750928	Apraxia, Facial-Oral			BCL11A		0	0	2.12952	0
1517	Disease	C3495144	Apraxia, Articulatory			BCL11A		0	0	2.12952	0
1518	Disease	C3809719	Severe dermatitis, multiple allergies, metabolic wasting syndrome			DSP		0	0	2.12952	0
1519	Disease	C0234527	Apraxia, Motor			BCL11A		0	0	2.12952	0
1520	Disease	C0349391	Apraxia, Verbal			BCL11A		0	0	2.12952	0
1521	Disease	cv:C3809653	Age-related macular degeneration 14			CFB		0	0	2.12952	0
1522	Disease	C1858302	Ectodermal dysplasia/ skin fragility syndrome			DSP		0	0	2.12952	0
1523	Disease	C0003635	Apraxias			BCL11A		0	0	2.12952	0
1524	Disease	20081125:Uda	Fetal hemoglobin levels			BCL11A		0	0	2.12952	0
1525	Disease	C0268123	Muscle AMP deaminase deficiency			AMPD3		0	0	2.12952	0
1526	Disease	615489				CFB		0	0	2.12952	0
1527	Disease	C1864826	Epidermolysis bullosa, lethal acantholytic			DSP		0	0	2.12952	0
1528	Disease	C0234529	Dressing Apraxia			BCL11A		0	0	2.12952	0
1529	Disease	C3489627	Stuttering, Familial Persistent 1			CNTNAP2		0	0	2.12952	0
1530	Disease	20081125:Menzel	F-cell distribution			BCL11A		0	0	2.12952	0
1531	Disease	C0206743	Rhabdoid Tumor			PGBD5		0	0	2.12952	0
1532	Disease	C1842534	DYSTONIA 18 (disorder)			SLC2A1		0	0	2.12952	0
1533	Disease	C2931781	Adenosine monophosphate deaminase deficiency			AMPD3		0	0	2.12952	0
1534	Disease	C0422892	Apraxia, Gestural			BCL11A		0	0	2.12952	0
1535	Disease	cv:C4693905	Congenital disorder of glycosylation with defective fucosylation			FUT8		0	0	2.12952	0
1536	Disease	C3809653	MACULAR DEGENERATION, AGE-RELATED, 14			CFB		0	0	2.12952	0
1537	Disease	C0014804	Erythromelalgia			NMNAT2		0	0	2.12952	0
1538	Disease	C0014170	Endometrial Neoplasms				AKR1C3,CDKN1C	0	0	0	2.114
1539	Disease	C0424605	Developmental delay (disorder)			GABRA2,SLC2A1		0	0	2.07859	0
1540	Disease	C0494410	Nonorganic Sleep Wake Cycle Disorders	BHLHE40				2.07104	0	0	0
1541	Disease	C0751760	Shift-Work Sleep Disorder	BHLHE40				2.07104	0	0	0
1542	Disease	C0393770	Delayed Sleep Phase Syndrome	BHLHE40				2.07104	0	0	0
1543	Disease	C0751759	Non-24 Hour Sleep-Wake Disorder	BHLHE40				2.07104	0	0	0
1544	Disease	C0877792	Sleep Disorders, Circadian Rhythm	BHLHE40				2.07104	0	0	0
1545	Disease	C1298681	Oxalosis	CCL5				2.07104	0	0	0
1546	Disease	C0751758	Advanced Sleep Phase Syndrome	BHLHE40				2.07104	0	0	0
1547	Disease	C0019187	Hepatitis, Alcoholic	CCL5				2.07104	0	0	0
1548	Disease	C0524610	Chronic Alcoholic Hepatitis	CCL5				2.07104	0	0	0
1549	Disease	C0036572	Seizures			FUT8,PAM,SLC2A1,TMEM70		0	0	2.05327	0
1550	Disease	C0392156	Akathisia				MAPT	0	0	0	2.04302
1551	Disease	cv:C0152171	Primary pulmonary hypertension				CAV1	0	0	0	2.04302
1552	Disease	C0015672	Fatigue				TGFBR2	0	0	0	2.04302
1553	Disease	20090804:Benjamin	Atrial fibrillation				ZFHX3	0	0	0	2.04302
1554	Disease	C0079297	Epidermolysis Bullosa Progressiva				LAMA3	0	0	0	2.04302
1555	Disease	C0079683	Herlitz Disease				LAMA3	0	0	0	2.04302
1556	Disease	C3887612	Psychomotor Agitation				MAPT	0	0	0	2.04302
1557	Disease	C4304832	Primary pigmented nodular adrenocortical disease				PDE8B	0	0	0	2.04302
1558	Disease	C0011859	Lipoatrophic Diabetes Mellitus				CAV1	0	0	0	2.04302
1559	Disease	cv:C2697932	Loeys-Dietz syndrome				TGFBR2	0	0	0	2.04302
1560	Disease	C0037299	Skin Ulcer				LAMA3	0	0	0	2.04302
1561	Disease	cv:C0175709	Centronuclear myopathy				DNM2	0	0	0	2.04302
1562	Disease	cv:C0340543	Heritable pulmonary arterial hypertension				CAV1	0	0	0	2.04302
1563	Disease	cv:CN924911	Idiopathic and/or familial pulmonary arterial hypertension				CAV1	0	0	0	2.04302
1564	Disease	cv:C3203102	Idiopathic pulmonary arterial hypertension				CAV1	0	0	0	2.04302
1565	Disease	C1856184	HEMIHYPERPLASIA, ISOLATED				CDKN1C	0	0	0	2.04302
1566	Disease	20081125:Chambers	Waist circumference and related phenotypes				LPL	0	0	0	2.04302
1567	Disease	cv:C0745103	Familial hypercholesterolemia 1		GHR			0	2.03338	0	0
1568	Disease	20081125:Parkes	Crohn's disease		MST1			0	2.03338	0	0
1569	Disease	C0919532	Genomic Instability		SULT1A1			0	2.03338	0	0
1570	Disease	143890	HYPERCHOLESTEROLEMIA, FAMILIAL, 1		GHR			0	2.03338	0	0
1571	Disease	C0239998	Recurrent infections		IL6ST			0	2.03338	0	0
1572	Disease	C0011860	Diabetes Mellitus, Non-Insulin-Dependent			ATF3,PAM,SFRP4,SLC2A1		0	0	2.03296	0
1573	Disease	C1834523	ARTHROGRYPOSIS, DISTAL, TYPE 2B	PIEZO2				1.99221	0	0	0
1574	Disease	C0023267	Fibroid Tumor	SFRP1				1.99221	0	0	0
1575	Disease	C0033141	Cardiomyopathies, Primary				LPL,MAPT	0	0	0	1.9688
1576	Disease	C0036529	Myocardial Diseases, Secondary				LPL,MAPT	0	0	0	1.9688
1577	Disease	C0086743	Osteoarthrosis Deformans	P3H3,PLOD2				1.96126	0	0	0
1578	Disease	C0029408	Degenerative polyarthritis	P3H3,PLOD2				1.96126	0	0	0
1579	Disease	C0877578	Treatment related secondary malignancy		DAPK1			0	1.95459	0	0
1580	Disease	C0035242	Respiratory Tract Diseases		DAPK1			0	1.95459	0	0
1581	Disease	C0086696	Neoplasms, Therapy-Associated		DAPK1			0	1.95459	0	0
1582	Disease	C0085183	Neoplasms, Second Primary		DAPK1			0	1.95459	0	0
1583	Disease	C0008313	Cholangitis, Sclerosing		MST1			0	1.95459	0	0
1584	Disease	C1869117	Paroxysmal nonkinesigenic dyskinesia			SLC2A1		0	0	1.95422	0
1585	Disease	C0677598	Stomatocytosis Result			SLC2A1		0	0	1.95422	0
1586	Disease	C1970431	PITT-HOPKINS SYNDROME			CNTNAP2		0	0	1.95422	0
1587	Disease	cv:C0342779	Complex V deficiency			TMEM70		0	0	1.95422	0
1588	Disease	C4707237	Striate palmoplantar keratoderma			DSP		0	0	1.95422	0
1589	Disease	C0025990	Micrognathism			NMNAT2		0	0	1.95422	0
1590	Disease	cv:C3714534	Dowling-Degos disease			KRT5		0	0	1.95422	0
1591	Disease	C0272048	stomatocytic anemia			SLC2A1		0	0	1.95422	0
1592	Disease	C1833921	Familial medullary thyroid carcinoma			ESR2		0	0	1.95422	0
1593	Disease	C0003838	Arterial Occlusive Diseases			ZC3H12A		0	0	1.95422	0
1594	Disease	C0264611	Apraxia of Phonation			BCL11A		0	0	1.95422	0
1595	Disease	C0796013	Zimmerman Laband syndrome			KCNN3		0	0	1.95422	0
1596	Disease	C0028754	Obesity				AKR1C3,LPL,ZFHX3	0	0	0	1.94874
1597	Disease	cv:C0268374	Junctional epidermolysis bullosa, non-Herlitz type				LAMA3	0	0	0	1.94659
1598	Disease	cv:C0004903	Beckwith-Wiedemann syndrome				CDKN1C	0	0	0	1.94659
1599	Disease	C0268374	Adult junctional epidermolysis bullosa (disorder)				LAMA3	0	0	0	1.94659
1600	Disease	C0233608	Catatonic Rigidity				PDE8B	0	0	0	1.94659
1601	Disease	C2930618	Intersex Conditions				AKR1C3	0	0	0	1.94659
1602	Disease	C0231519	Gegenhalten				PDE8B	0	0	0	1.94659
1603	Disease	cv:C0079301	Junctional epidermolysis bullosa				LAMA3	0	0	0	1.94659
1604	Disease	C0151564	Cogwheel Rigidity				PDE8B	0	0	0	1.94659
1605	Disease	C0019269	Hermaphroditism				AKR1C3	0	0	0	1.94659
1606	Disease	C1320474	Nuchal Rigidity				PDE8B	0	0	0	1.94659
1607	Disease	C4277533	Dissection, Blood Vessel				TGFBR2	0	0	0	1.94659
1608	Disease	C0349578	Complex Endometrial Hyperplasia				CDKN1C	0	0	0	1.94659
1609	Disease	226650	EPIDERMOLYSIS BULLOSA, JUNCTIONAL, NON-HERLITZ TYPE				LAMA3	0	0	0	1.94659
1610	Disease	C0002949	Aneurysm, Dissecting				TGFBR2	0	0	0	1.94659
1611	Disease	C0456483	Simple Endometrial Hyperplasia				CDKN1C	0	0	0	1.94659
1612	Disease	C2930619	Sex Differentiation Disorders				AKR1C3	0	0	0	1.94659
1613	Disease	C0026837	Muscle Rigidity				PDE8B	0	0	0	1.94659
1614	Disease	C0349579	Atypical Endometrial Hyperplasia				CDKN1C	0	0	0	1.94659
1615	Disease	C1836635	Loeys-Dietz Aortic Aneurysm Syndrome				TGFBR2	0	0	0	1.94659
1616	Disease	C0277821	Extrapyramidal Rigidity				PDE8B	0	0	0	1.94659
1617	Disease	C0239325	Extensor Rigidity				PDE8B	0	0	0	1.94659
1618	Disease	C0340643	Dissection of aorta				TGFBR2	0	0	0	1.94659
1619	Disease	133239	ESOPHAGEAL CANCER				TGFBR2	0	0	0	1.94659
1620	Disease	C2608084	EPIDERMOLYSIS BULLOSA, JUNCTIONAL, LOCALISATA VARIANT (disorder)				LAMA3	0	0	0	1.94659
1621	Disease	C0014173	Endometrial Hyperplasia				CDKN1C	0	0	0	1.94659
1622	Disease	C0266362	Ambiguous Genitalia				AKR1C3	0	0	0	1.94659
1623	Disease	C1258104	Diffuse Scleroderma				CAV1	0	0	0	1.94659
1624	Disease	130650	BECKWITH-WIEDEMANN SYNDROME				CDKN1C	0	0	0	1.94659
1625	Disease	C4551955	Loeys-Dietz Syndrome, Type 1a				TGFBR2	0	0	0	1.94659
1626	Disease	cv:C0546837	Malignant tumor of esophagus				TGFBR2	0	0	0	1.94659
1627	Disease	C0033804	Pseudohermaphroditism				AKR1C3	0	0	0	1.94659
1628	Disease	C0376280	Anxiety States, Neurotic			GABRA2,PAM		0	0	1.93343	0
1629	Disease	C0003469	Anxiety Disorders			GABRA2,PAM		0	0	1.93343	0
1630	Disease	C1279420	Anxiety neurosis (finding)			GABRA2,PAM		0	0	1.93343	0
1631	Disease	C0476089	Endometrial Carcinoma				AKR1C3,CDKN1C	0	0	0	1.93343
1632	Disease	C1846545	Autoimmune Lymphoproliferative Syndrome Type 2B	COL5A2				1.92563	0	0	0
1633	Disease	cv:C0265213	Distal arthrogryposis	PIEZO2				1.92563	0	0	0
1634	Disease	C2931171	Juvenile pauciarticular chronic arthritis	IL2RB				1.92563	0	0	0
1635	Disease	C0042133	Uterine Fibroids	SFRP1				1.92563	0	0	0
1636	Disease	C1458140	Bleeding tendency	COL5A2				1.92563	0	0	0
1637	Disease	C0878544	Cardiomyopathies			ATF3,DSP,TMEM70		0	0	1.90016	0
1638	Disease	C0020500	Hyperoxaluria	CCL5				1.86799	0	0	0
1639	Disease	20090301:Gudbjartsson	Plasma eosinophil count	IKZF2				1.86799	0	0	0
1640	Disease	C3891448	NEURAL TUBE DEFECTS, SUSCEPTIBILITY TO	DACT1				1.86799	0	0	0
1641	Disease	C0221032	Familial generalized lipodystrophy				CAV1	0	0	0	1.86789
1642	Disease	cv:C0152264	Familial erythrocytosis				EPAS1	0	0	0	1.86789
1643	Disease	C0154059	Carcinoma in situ of esophagus				TGFBR2	0	0	0	1.86789
1644	Disease	C0003493	Aortic Diseases				LAMC1	0	0	0	1.86789
1645	Disease	C4551862	Ophthalmoplegia, Progressive Supranuclear				MAPT	0	0	0	1.86789
1646	Disease	C0748540	Scleroderma, Limited				CAV1	0	0	0	1.86789
1647	Disease	C0206138	CREST Syndrome				CAV1	0	0	0	1.86789
1648	Disease	C0153942	Benign neoplasm of esophagus				TGFBR2	0	0	0	1.86789
1649	Disease	C0079301	Junctional Epidermolysis Bullosa				LAMA3	0	0	0	1.86789
1650	Disease	C0038868	Progressive supranuclear palsy				MAPT	0	0	0	1.86789
1651	Disease	C4551863	Supranuclear Palsy, Progressive, 1				MAPT	0	0	0	1.86789
1652	Disease	C0009404	Colorectal Neoplasms		FADS1,IL6ST,MLH3			0	1.83596	0	0
1653	Disease	cv:C0020445	Familial hypercholesterolemia		GHR			0	1.83044	0	0
1654	Disease	C0566602	Primary sclerosing cholangitis		MST1			0	1.83044	0	0
1655	Disease	C0014457	Eosinophilia		IL6ST			0	1.83044	0	0
1656	Disease	C0042076	Urologic Neoplasms		SULT1A1			0	1.83044	0	0
1657	Disease	C0751571	Cancer of Urinary Tract		SULT1A1			0	1.83044	0	0
1658	Disease	C0042170	Uveomeningoencephalitic Syndrome			PTPN22		0	0	1.83008	0
1659	Disease	20081125:Plenge	Rheumatoid arthritis			PTPN22		0	0	1.83008	0
1660	Disease	C4552092	Dowling-Degos disease 1			KRT5		0	0	1.83008	0
1661	Disease	C0406811	Reticulate acropigmentation of Kitamura			KRT5		0	0	1.83008	0
1662	Disease	C0152025	Polyneuropathy			NMNAT2		0	0	1.83008	0
1663	Disease	103780	ALCOHOL DEPENDENCE			GABRA2		0	0	1.83008	0
1664	Disease	cv:C0011854	Diabetes mellitus type 1			PTPN22		0	0	1.83008	0
1665	Disease	222100	DIABETES MELLITUS, TYPE I			PTPN22		0	0	1.83008	0
1666	Disease	cv:C0001973	Alcohol dependence			GABRA2		0	0	1.83008	0
1667	Disease	C0000786	Spontaneous abortion	COL5A2,CXCL10				1.83003	0	0	0
1668	Disease	C4552766	Miscarriage	COL5A2,CXCL10				1.83003	0	0	0
1669	Disease	C0000822	Abortion, Tubal	COL5A2,CXCL10				1.83003	0	0	0
1670	Disease	C3830362	Early Pregnancy Loss	COL5A2,CXCL10				1.83003	0	0	0
1671	Disease	C0019208	Hepatoma, Novikoff	CCL20,SOX4				1.82252	0	0	0
1672	Disease	C0023904	Liver Neoplasms, Experimental	CCL20,SOX4				1.82252	0	0	0
1673	Disease	C0086404	Experimental Hepatoma	CCL20,SOX4				1.82252	0	0	0
1674	Disease	C0019207	Hepatoma, Morris	CCL20,SOX4				1.82252	0	0	0
1675	Disease	20090512:Johnson	Serum bilirubin levels	SEMA3C				1.8172	0	0	0
1676	Disease	C3714844	Pulmonary Hypertension, Primary, 1, With Hereditary Hemorrhagic Telangiectasia				CAV1	0	0	0	1.80143
1677	Disease	C0338451	Frontotemporal dementia				MAPT	0	0	0	1.80143
1678	Disease	C0340630	Aortic Aneurysm, Thoracoabdominal				TGFBR2	0	0	0	1.80143
1679	Disease	C0399367	Amelogenesis imperfecta local hypoplastic form				LAMA3	0	0	0	1.80143
1680	Disease	C0003486	Aortic Aneurysm				TGFBR2	0	0	0	1.80143
1681	Disease	C0152018	Esophageal carcinoma				TGFBR2	0	0	0	1.80143
1682	Disease	20081125:Kooner	Triglycerides				LPL	0	0	0	1.80143
1683	Disease	C0004903	Beckwith-Wiedemann Syndrome				CDKN1C	0	0	0	1.80143
1684	Disease	C0036875	Disorders of Sex Development				AKR1C3	0	0	0	1.80143
1685	Disease	C0162872	Aortic Aneurysm, Thoracic				TGFBR2	0	0	0	1.80143
1686	Disease	C1969343	Pulmonary Hypertension, Primary, Fenfluramine-Associated				CAV1	0	0	0	1.80143
1687	Disease	C1969342	PULMONARY HYPERTENSION, PRIMARY, DEXFENFLURAMINE-ASSOCIATED				CAV1	0	0	0	1.80143
1688	Disease	C0338462	Semantic Dementia				MAPT	0	0	0	1.80143
1689	Disease	C2697932	Loeys-Dietz Syndrome				TGFBR2	0	0	0	1.80143
1690	Disease	C1720860	Familial Partial Lipodystrophy, Type 2				CAV1	0	0	0	1.80143
1691	Disease	C4552070	Pulmonary Hypertension, Primary, 1				CAV1	0	0	0	1.80143
1692	Disease	C1720861	Familial Partial Lipodystrophy, Type 3				CAV1	0	0	0	1.80143
1693	Disease	C1720859	Familial Partial Lipodystrophy, Type 1				CAV1	0	0	0	1.80143
1694	Disease	C0004352	Autistic Disorder			CNTNAP2,GABRA2,IL1RAPL1,STX1A		0	0	1.79002	0
1695	Disease	C0027765	nervous system disorder			ATF3,SLC2A1		0	0	1.77939	0
1696	Disease	C0002171	Alopecia Areata	CXCL10				1.7718	0	0	0
1697	Disease	C0751071	Familial Dementia				MAPT	0	0	0	1.74392
1698	Disease	C0338630	Senile Paranoid Dementia				MAPT	0	0	0	1.74392
1699	Disease	C0271694	Familial partial lipodystrophy				CAV1	0	0	0	1.74392
1700	Disease	C0751706	Primary Progressive Nonfluent Aphasia				MAPT	0	0	0	1.74392
1701	Disease	C1701939	Familial pulmonary arterial hypertension				CAV1	0	0	0	1.74392
1702	Disease	C0036305	Schamberg Disease			KRT14		0	0	1.73397	0
1703	Disease	cv:C0751036	Charcot-Marie-Tooth disease, type I			LITAF		0	0	1.73397	0
1704	Disease	C0020541	Portal Hypertension			KCNN3		0	0	1.73397	0
1705	Disease	C0588008	Severe depression			ESR2		0	0	1.73397	0
1706	Disease	C1332347	Atypical Ductal Breast Hyperplasia			SLC2A1		0	0	1.73397	0
1707	Disease	C0266470	Cerebellar Hypoplasia			NMNAT2		0	0	1.73397	0
1708	Disease	C0007124	Noninfiltrating Intraductal Carcinoma			SLC2A1		0	0	1.73397	0
1709	Disease	C0022283	Incontinentia Pigmenti Achromians			KRT14		0	0	1.73397	0
1710	Disease	C3714534	dowling-degos disease			KRT5		0	0	1.73397	0
1711	Disease	C0848558	Hypospadias			ATF3		0	0	1.73397	0
1712	Disease	C0549567	Pigmentation Disorders			KRT14		0	0	1.73397	0
1713	Disease	C0007194	Hypertrophic Cardiomyopathy			DSP,FHOD3		0	0	1.71974	0
1714	Disease	C0242380	Libman-Sacks Disease			CFB,PTPN22		0	0	1.70553	0
1715	Disease	C0279626	Squamous cell carcinoma of esophagus				CA2,TGFBR2	0	0	0	1.70545
1716	Disease	168600	PARKINSON DISEASE, LATE-ONSET				MAPT	0	0	0	1.69324
1717	Disease	C0700438	Sick Headaches				TGFBR2	0	0	0	1.69324
1718	Disease	C0270858	Abdominal Migraine				TGFBR2	0	0	0	1.69324
1719	Disease	C0949857	Mitochondrial Respiratory Chain Deficiencies				NOL3	0	0	0	1.69324
1720	Disease	C0338489	Status Migrainosus				TGFBR2	0	0	0	1.69324
1721	Disease	C0007852	Cervical Migraine Syndrome				TGFBR2	0	0	0	1.69324
1722	Disease	C4011788	Behavioral variant of frontotemporal dementia				MAPT	0	0	0	1.69324
1723	Disease	C4552100	Lynch Syndrome				TGFBR2	0	0	0	1.69324
1724	Disease	C0521664	Acute Confusional Migraine				TGFBR2	0	0	0	1.69324
1725	Disease	C0018984	Hemicrania migraine				TGFBR2	0	0	0	1.69324
1726	Disease	C3658267	Prostatic Neoplasms, Castration-Resistant				AKR1C3	0	0	0	1.69324
1727	Disease	cv:C3160718	Parkinson disease, late-onset				MAPT	0	0	0	1.69324
1728	Disease	C3658266	Prostatic Cancer, Castration-Resistant				AKR1C3	0	0	0	1.69324
1729	Disease	C0949856	Oxidative Phosphorylation Deficiencies				NOL3	0	0	0	1.69324
1730	Disease	C0001627	Congenital adrenal hyperplasia				PDE8B	0	0	0	1.69324
1731	Disease	176807	PROSTATE CANCER				ZFHX3	0	0	0	1.69324
1732	Disease	cv:C0376358	Malignant tumor of prostate				ZFHX3	0	0	0	1.69324
1733	Disease	C0949855	Electron Transport Chain Deficiencies, Mitochondrial				NOL3	0	0	0	1.69324
1734	Disease	C0029434	Osteogenesis Imperfecta	PLOD2				1.65893	0	0	0
1735	Disease	C0238288	Muscular Dystrophy, Facioscapulohumeral	LUM				1.65893	0	0	0
1736	Disease	C0009782	Connective Tissue Diseases	PIEZO2				1.65893	0	0	0
1737	Disease	C0265338	Coffin-Siris syndrome	SOX4				1.65893	0	0	0
1738	Disease	C0024121	Lung Neoplasms				CAV1,CDKN1C,TGFBR2	0	0	0	1.65354
1739	Disease	C0242379	Malignant neoplasm of lung				CAV1,CDKN1C,TGFBR2	0	0	0	1.64929
1740	Disease	C0005940	Bone Diseases				TGFBR2	0	0	0	1.64797
1741	Disease	cv:C4707243	Familial thoracic aortic aneurysm and aortic dissection				TGFBR2	0	0	0	1.64797
1742	Disease	C0175693	Russell-Silver syndrome				CDKN1C	0	0	0	1.64797
1743	Disease	C0043094	Weight Gain				CAV1,MAPT	0	0	0	1.64772
1744	Disease	C0038433	Streptozotocin Diabetes				CAV1,ID1	0	0	0	1.60155
1745	Disease	C0011853	Diabetes Mellitus, Experimental				CAV1,ID1	0	0	0	1.60155
1746	Disease	C0002152	Alloxan Diabetes				CAV1,ID1	0	0	0	1.60155
1747	Disease	C2930967	Gastro-enteropancreatic neuroendocrine tumor	IL2RB				1.5975	0	0	0
1748	Disease	C0005779	Blood Coagulation Disorders	COL5A2				1.56983	0	0	0
1749	Disease	C0004763	Barrett Esophagus	RPRM				1.56983	0	0	0
1750	Disease	C1258085	Barrett Epithelium	RPRM				1.56983	0	0	0
1751	Disease	C0005818	Blood Platelet Disorders	FYB1				1.56983	0	0	0
1752	Disease	C3160718	PARKINSON DISEASE, LATE-ONSET				MAPT	0	0	0	1.56975
1753	Disease	C0015371	Extrapyramidal Disorders				PDE8B	0	0	0	1.56975
1754	Disease	C0750951	Lenticulostriate Disorders				PDE8B	0	0	0	1.56975
1755	Disease	C0004782	Basal Ganglia Diseases				PDE8B	0	0	0	1.56975
1756	Disease	C0205642	Adenocarcinoma, Oxyphilic				CA2,CDKN1C	0	0	0	1.54415
1757	Disease	C0205641	Adenocarcinoma, Basal Cell				CA2,CDKN1C	0	0	0	1.54415
1758	Disease	C0205645	Adenocarcinoma, Tubular				CA2,CDKN1C	0	0	0	1.54415
1759	Disease	C0205644	Carcinoma, Granular Cell				CA2,CDKN1C	0	0	0	1.54415
1760	Disease	C0001418	Adenocarcinoma				CA2,CDKN1C	0	0	0	1.54415
1761	Disease	C0205643	Carcinoma, Cribriform				CA2,CDKN1C	0	0	0	1.54415
1762	Disease	C4551952	Myopathy, Centronuclear, 1				DNM2	0	0	0	1.53547
1763	Disease	C0035229	Respiratory Insufficiency				MAPT	0	0	0	1.53547
1764	Disease	C0235063	Respiratory Depression				MAPT	0	0	0	1.53547
1765	Disease	C0175709	Centronuclear myopathy				DNM2	0	0	0	1.53547
1766	Disease	C0152266	Mixed Cellularity Hodgkin Lymphoma				CFLAR	0	0	0	1.53547
1767	Disease	C0149931	Migraine Disorders				TGFBR2	0	0	0	1.53547
1768	Disease	C1704417	Hyperlipoproteinemia Type IIb				LPL	0	0	0	1.53547
1769	Disease	C0752282	Congenital Structural Myopathy				DNM2	0	0	0	1.53547
1770	Disease	C0152267	Hodgkin lymphoma, lymphocyte depletion				CFLAR	0	0	0	1.53547
1771	Disease	C1145670	Respiratory Failure				MAPT	0	0	0	1.53547
1772	Disease	C1266194	Lymphocyte Rich Classical Hodgkin Lymphoma				CFLAR	0	0	0	1.53547
1773	Disease	C0030421	Paraganglioma				EPAS1	0	0	0	1.53547
1774	Disease	C3661489	Autosomal Dominant Myotubular Myopathy				DNM2	0	0	0	1.53547
1775	Disease	C0040128	Thyroid Diseases				KLF9	0	0	0	1.53547
1776	Disease	C0410203	X-linked centronuclear myopathy				DNM2	0	0	0	1.53547
1777	Disease	C0596263	Carcinogenesis				CAV1	0	0	0	1.53547
1778	Disease	C3501611	Mental Retardation, X-Linked Nonsyndromic				CLCN4	0	0	0	1.53547
1779	Disease	C1334968	Nodular Lymphocyte Predominant Hodgkin Lymphoma				CFLAR	0	0	0	1.53547
1780	Disease	C0220597	Adult Hodgkin Lymphoma				CFLAR	0	0	0	1.53547
1781	Disease	C0410207	Tubular Aggregate Myopathy				DNM2	0	0	0	1.50376
1782	Disease	C1150929	2-oxo-hept-3-ene-1,7-dioate hydratase activity				CAV1	0	0	0	1.50376
1783	Disease	C1834558	Myopathy, Centronuclear, Autosomal Dominant				DNM2	0	0	0	1.50376
1784	Transcription Factor Binding Site	M30042	KMT2D_TARGET_GENES			ACTN1,CD83,FHOD3,HRH1,KRT5,SLC2A1,SPRY1,TMPRSS4,TRIB1,TRIM29,ZC3H12A		0	0	5.23379	0
1785	Transcription Factor Binding Site	M30363	ZNF596_TARGET_GENES			ATF3,BCL11A,GABRA2,KCNN3,KRT14,SH2D2A,TPM4,TRIB1		0	0	3.54625	0
1786	Transcription Factor Binding Site	M30129	PRKDC_TARGET_GENES			ACTN1,CLSTN3,ESR2,FUT8,LITAF,SLC2A1,STARD5,TMEM45A,TPM4		0	0	3.38985	0
